# Supplementary material for: Genomic and Virological Characterization of SARS-CoV-2 Variants in a Subset of Unvaccinated and Vaccinated U.S. Military Personnel
Source: Front Med (Lausanne). 2022 Jan 27;8:836658. doi: 10.3389/fmed.2021.836658 (PMC8829001; doi:10.3389/fmed.2021.836658)
Supplement: Supplementary Table 1 — Accession numbers for the nasal swab samples. [file Table_1.xlsx]

## Sheet: metadata
BDRD_Sample_Name	Sample Collection Date	Pangolin Lineage	GISAID Accession	Genbank Accession
SARS_CoV_2_USA_NHRC_USS_Yuma_KK001_2020	2020-03-18	B.1.1.113	EPI_ISL_1624237	MW940528
SARS_CoV_2_USA_NHRC_USS_Yuma_KKH001_2020	2020-03-18	B.1.1.113	EPI_ISL_1624238	MW940529
SARS_CoV_2_USA_NY_COMFORT19_2020	2020-04-02	B.1	EPI_ISL_1624273	MW940530
SARS_CoV_2_USA_NY_COMFORT22_2020	2020-04-02	B.1	EPI_ISL_1624274	MW940531
SARS_CoV_2_USA_NY_COMFORT24_2020	2020-04-02	B.1	EPI_ISL_1624275	MW940532
SARS_CoV_2_USA_SC_NHRC_PJE001_2020	2020-04-03	B.1	EPI_ISL_1624297	MW940542
SARS_CoV_2_USA_CA_NHRC_KDM002_2020	2020-04-10	B.1.426	EPI_ISL_1624239	MW940521
SARS_CoV_2_USA_CA_NHRC_NKB001_2020	2020-04-10	B.1.426	EPI_ISL_1624240	MW940522
SARS_CoV_2_DJI_NAMRU3_CL1_2020	2020-04-28	B.1	EPI_ISL_3845355	MZ970746
SARS_CoV_2_DJI_NAMRU3_CL2_2020	2020-04-28	B.1	EPI_ISL_3845359	MZ970747
SARS_CoV_2_USA_SC_ECS_MPI0007A_2020	2020-05-11	A	data not submitted	data not submitted
SARS_CoV_2_USA_SC_ECS_MPI0008A_2020	2020-05-11	A	data not submitted	data not submitted
SARS_CoV_2_USA_VA_NIDDL_4215_2020	2020-05-11	B.1	EPI_ISL_1624402	MW940501
SARS_CoV_2_USA_VA_NIDDL_4249_2020	2020-05-12	B.1.369	EPI_ISL_1624403	MW940502
SARS_CoV_2_USA_SC_ECS_MPI0002C_2020	2020-05-15	A	data not submitted	data not submitted
SARS_CoV_2_USA_SC_ECS_MPI0007C_2020	2020-05-18	A	data not submitted	data not submitted
SARS_CoV_2_USA_SC_ECS_MPI0009C_2020	2020-05-18	A	data not submitted	data not submitted
SARS_CoV_2_USA_VA_NIDDL_4972_2020	2020-05-19	B.1.108	EPI_ISL_1624353	MW976931
SARS_CoV_2_USA_SC_ECS_MPI0007D_2020	2020-05-20	A	data not submitted	data not submitted
SARS_CoV_2_USA_VA_NIDDL_5019_2020	2020-05-20	B.1.1.231	EPI_ISL_1624354	MW976932
SARS_CoV_2_USA_SC_ECS_MPI0007E_2020	2020-05-22	A	data not submitted	data not submitted
SARS_CoV_2_USA_VA_NIDDL_5167_2020	2020-05-25	B.1.1	EPI_ISL_1624355	MW976933
SARS_CoV_2_USA_VA_PNCV19_2_2020	2020-05-25	B.1.369	EPI_ISL_542486	MT840184
SARS_CoV_2_USA_VA_NIDDL_5203_2020	2020-05-26	B.1.1.231	EPI_ISL_1624356	MW976934
SARS_CoV_2_USA_VA_NIDDL_5498_2020	2020-05-30	B.1	EPI_ISL_1624357	MW976935
SARS_CoV_2_USA_VA_NIDDL_5506_2020	2020-05-30	B.1.451	EPI_ISL_1624367	MW976936
SARS_CoV_2_USA_VA_NIDDL_6138_2020	2020-06-02	B.1.451	EPI_ISL_1624368	MW976937
SARS_CoV_2_USA_VA_NIDDL_6146_2020	2020-06-02	B.1.451	EPI_ISL_1624369	MW976938
SARS_CoV_2_USA_VA_NIDDL_6173_2020	2020-06-03	B.1.451	EPI_ISL_1624382	MW940503
SARS_CoV_2_USA_VA_NIDDL_6176_2020	2020-06-03	B.1.451	EPI_ISL_1624383	MW940504
SARS_CoV_2_USA_VA_NIDDL_6181_2020	2020-06-03	B.1.451	EPI_ISL_1624384	MW940505
SARS_CoV_2_USA_VA_NIDDL_6183_2020	2020-06-03	B.1.451	EPI_ISL_1624385	MW940506
SARS_CoV_2_USA_VA_NIDDL_6186_2020	2020-06-03	B.1.451	EPI_ISL_1624358	MW976939
SARS_CoV_2_USA_VA_NIDDL_6245_2020	2020-06-04	B.1.451	EPI_ISL_1624370	MW976940
SARS_CoV_2_USA_VA_NIDDL_6248_2020	2020-06-04	B.1.521	data not submitted	data not submitted
SARS_CoV_2_USA_VA_NIDDL_6299_2020	2020-06-05	B.1	EPI_ISL_1624386	MW940507
SARS_CoV_2_USA_VA_NIDDL_6319_2020	2020-06-05	B.1	EPI_ISL_1624343	MW976941
SARS_CoV_2_USA_VA_NIDDL_6541_2020	2020-06-07	B.1.451	EPI_ISL_1624387	MW940508
SARS_CoV_2_USA_VA_NIDDL_6728_2020	2020-06-07	B.1.451	EPI_ISL_1624388	MW940509
SARS_CoV_2_USA_VA_NIDDL_6753_2020	2020-06-08	B.1.451	EPI_ISL_1624389	MW940510
SARS_Cov_2_USA_VA_NIDDL_6767_2020	2020-06-08	B.1.451	EPI_ISL_1624372	MW976942
SARS_CoV_2_USA_VA_NIDDL_7056_2020	2020-06-09	B.1.451	EPI_ISL_1624390	MW940511
SARS_CoV_2_USA_VA_NIDDL_7310_2020	2020-06-10	B.1.451	EPI_ISL_1624392	MW940512
SARS_CoV_2_USA_VA_NIDDL_7321_2020	2020-06-10	B.1.451	EPI_ISL_1624393	MW940513
SARS_CoV_2_USA_VA_NIDDL_7352_2020	2020-06-10	B.1.451	EPI_ISL_1624359	MW976943
SARS_CoV_2_USA_VA_NIDDL_7378_2020	2020-06-10	B.1.451	EPI_ISL_1624394	MW940514
SARS_CoV_2_USA_VA_NIDDL_7400_2020	2020-06-10	B.1.451	EPI_ISL_1624395	MW940515
SARS_CoV_2_USA_SC_NIDDL_7486_2020	2020-06-13	B.1.1	EPI_ISL_1624285	MW976906
SARS_CoV_2_USA_SC_NIDDL_7488_2020	2020-06-13	B.1.1	EPI_ISL_1624286	MW976907
SARS_CoV_2_USA_SC_NIDDL_7492_2020	2020-06-13	B.1.1	EPI_ISL_1624282	MW976908
SARS_CoV_2_DJI_NAMRU3_008_2020	2020-06-15	B.1.324	EPI_ISL_3869526	MZ970716
SARS_CoV_2_DJI_NAMRU3_010_2020	2020-06-15	B.1.324	EPI_ISL_3869527	MZ970717
SARS_CoV_2_DJI_NAMRU3_012_2020	2020-06-15	None	EPI_ISL_3845304	MZ970718
SARS_CoV_2_USA_SC_ECS_MPI0024A_2020	2020-06-15	A	data not submitted	data not submitted
SARS_CoV_2_USA_VA_NIDDL_8002_2020	2020-06-15	B.1.451	EPI_ISL_1624396	MW940516
SARS_CoV_2_USA_VA_NIDDL_8014_2020	2020-06-15	B.1.451	EPI_ISL_1624397	MW940517
SARS_CoV_2_USA_VA_NIDDL_8042_2020	2020-06-15	B.1.451	EPI_ISL_1624398	MW940518
SARS_CoV_2_USA_VA_NIDDL_8084_2020	2020-06-15	B.1.451	EPI_ISL_1624399	MW940519
SARS_CoV_2_USA_VA_NIDDL_8093_2020	2020-06-15	B.1.451	EPI_ISL_1624400	MW940520
SARS_CoV_2_USA_SC_ECS_MPI0012B_2020	2020-06-17	A	data not submitted	data not submitted
SARS_CoV_2_USA_VA_NIDDL_8249_2020	2020-06-17	B.1	EPI_ISL_1624225	MW976944
SARS_CoV_2_USA_VA_NIDDL_8353_2020	2020-06-17	B.1.451	EPI_ISL_1624344	MW976945
SARS_CoV_2_USA_VA_NIDDL_8354_2020	2020-06-17	B.1.451	EPI_ISL_1624371	MW976946
SARS_Cov_2_USA_VA_NIDDL_8369_2020	2020-06-17	B.1.451	EPI_ISL_1624373	MW976947
SARS_CoV_2_USA_VA_NIDDL_8385_2020	2020-06-17	B.1.451	EPI_ISL_1624360	MW976948
SARS_CoV_2_USA_VA_NIDDL_8386_2020	2020-06-17	B.1.451	EPI_ISL_1624361	MW976949
SARS_CoV_2_USA_SC_NHRC_736490_CSW_2020	2020-06-18	B.1.1	EPI_ISL_1624298	MW940533
SARS_CoV_2_USA_SC_NHRC_736630_MRA_2020	2020-06-18	B.1.1	EPI_ISL_1624299	MW940534
SARS_CoV_2_USA_SC_NHRC_736634_STR_2020	2020-06-18	B.1.1	EPI_ISL_1624300	MW940535
SARS_CoV_2_USA_SC_NHRC_736638_BMC2_2020	2020-06-18	B.1.1	EPI_ISL_1624301	MW940536
SARS_CoV_2_USA_SC_NHRC_736654_TJW_2020	2020-06-18	B.1.1	EPI_ISL_1624302	MW940537
SARS_CoV_2_USA_SC_NHRC_736662_SJP_2020	2020-06-18	B.1.1	EPI_ISL_1624305	MW940538
SARS_CoV_2_USA_SC_NHRC_736666_ABA_2020	2020-06-18	B.1.1	EPI_ISL_1624303	MW940539
SARS_CoV_2_USA_SC_NHRC_736678_IKB_2020	2020-06-18	B.1.1	EPI_ISL_1624304	MW940540
SARS_CoV_2_USA_SC_NHRC_736686_GAC_2020	2020-06-18	B.1.1	EPI_ISL_1624306	MW940541
SARS_CoV_2_USA_SC_ECS_MPI0024C_2020	2020-06-19	A	data not submitted	data not submitted
SARS_CoV_2_DJI_NAMRU3_014_2020	2020-06-21	B.1.324	EPI_ISL_3869528	MZ970719
SARS_CoV_2_DJI_NAMRU3_015_2020	2020-06-21	B.1.324	EPI_ISL_3869529	MZ970720
SARS_CoV_2_DJI_NAMRU3_017_2020	2020-06-21	B.1.324	EPI_ISL_3869530	MZ970721
SARS_CoV_2_DJI_NAMRU3_018_2020	2020-06-21	B.1.324	EPI_ISL_3869531	MZ970722
SARS_CoV_2_DJI_NAMRU3_020_2020	2020-06-21	B.1.324	EPI_ISL_3869532	MZ970723
SARS_CoV_2_DJI_NAMRU3_021_2020	2020-06-21	B.1.324	EPI_ISL_3869533	MZ970724
SARS_CoV_2_DJI_NAMRU3_024_2020	2020-06-21	B.1.324	EPI_ISL_3869534	MZ970725
SARS_CoV_2_DJI_NAMRU3_026_2020	2020-06-21	B.1.324	EPI_ISL_3869535	MZ970726
SARS_CoV_2_DJI_NAMRU3_029_2020	2020-06-21	B.1.324	EPI_ISL_3869536	MZ970727
SARS_CoV_2_USA_SC_ECS_MPI0012D_2020	2020-06-22	A	data not submitted	data not submitted
SARS_CoV_2_DJI_NAMRU3_033_2020	2020-06-27	B.1.324	EPI_ISL_3869537	MZ970728
SARS_CoV_2_USA_VA_NIDDL_10663_2020	2020-07-06	B.1.564	EPI_ISL_1624401	MW940499
SARS_CoV_2_USA_VA_NIDDL_10669_2020	2020-07-06	B.1	EPI_ISL_1624345	MW976909
SARS_CoV_2_USA_VA_NIDDL_10684_2020	2020-07-06	B.1.451	EPI_ISL_1624346	MW976910
SARS_CoV_2_USA_SC_NIDDL_10521_2020	2020-07-07	B.1	EPI_ISL_1624287	MW976889
SARS_CoV_2_USA_SC_NIDDL_10522_2020	2020-07-07	B.1.1	EPI_ISL_1624288	MW976890
SARS_CoV_2_USA_SC_NIDDL_10566_2020	2020-07-07	B.1	EPI_ISL_1624283	MW976891
SARS_CoV_2_USA_SC_NIDDL_10581_2020	2020-07-07	B.1	EPI_ISL_1624289	MW976892
SARS_CoV_2_USA_SC_NIDDL_10603_2020	2020-07-07	B.1	EPI_ISL_1624284	MW976893
SARS_CoV_2_USA_VA_NIDDL_10694_2020	2020-07-07	B.1.595.3	EPI_ISL_1624347	MW976911
SARS_CoV_2_USA_VA_NIDDL_10698_2020	2020-07-07	B.1.595.3	EPI_ISL_1624348	MW976912
SARS_CoV_2_USA_VA_NIDDL_10701_2020	2020-07-07	B.1.451	EPI_ISL_1624349	MW976913
SARS_CoV_2_USA_VA_NIDDL_10942_2020	2020-07-07	B.1.451	EPI_ISL_1624362	MW976914
SARS_CoV_2_USA_VA_NIDDL_10953_2020	2020-07-07	B.1.451	EPI_ISL_1624224	MW976915
SARS_Cov_2_USA_VA_NIDDL_11058_2020	2020-07-08	B.1.451	EPI_ISL_1624350	MW976916
SARS_Cov_2_USA_VA_NIDDL_11544_2020	2020-07-13	B.1.451	EPI_ISL_1624351	MW976917
SARS_CoV_2_USA_VA_NIDDL_11548_2020	2020-07-13	B.1.595.3	EPI_ISL_1624363	MW976918
SARS_CoV_2_USA_VA_NIDDL_11550_2020	2020-07-13	B.1.451	EPI_ISL_1624364	MW976919
SARS_CoV_2_USA_CA_NHRC_SHIP_11_2020	2020-07-16	B.1.177	EPI_ISL_1624241	MW940523
SARS_CoV_2_USA_CA_NHRC_SHIP_3_2020	2020-07-16	B.1.177	EPI_ISL_1624242	MW940524
SARS_CoV_2_USA_CA_NHRC_SHIP_4_2020	2020-07-16	B.1.177	EPI_ISL_1624243	MW940525
SARS_CoV_2_USA_CA_NHRC_SHIP_5_2020	2020-07-16	B.1.177	EPI_ISL_1624244	MW940526
SARS_CoV_2_USA_CA_NHRC_SHIP_8_2020	2020-07-16	B.1.177	EPI_ISL_1624245	MW940527
SARS_CoV_2_USA_VA_NIDDL_11918_2020	2020-07-16	B.1.240	EPI_ISL_1624365	MW976920
SARS_CoV_2_USA_VA_NIDDL_12199_2020	2020-07-17	B.1.1.225	EPI_ISL_1624366	MW976921
SARS_CoV_2_USA_VA_NIDDL_12200_2020	2020-07-17	B.1.2	EPI_ISL_1624352	MW976922
SARS_CoV_2_USA_VA_NIDDL_12470_2020	2020-07-17	B.1	EPI_ISL_1624391	MW940500
SARS_CoV_2_USA_MD_NIDDL_14465_2020	2020-07-30	B.1	data not submitted	data not submitted
SARS_CoV_2_USA_SC_NIDDL_14559_2020	2020-08-04	B.1.240	EPI_ISL_1624290	MW976894
SARS_CoV_2_USA_SC_NIDDL_14572_2020	2020-08-04	B.1	EPI_ISL_1624291	MW976895
SARS_CoV_2_USA_SC_NIDDL_14692_2020	2020-08-04	B.1.369	EPI_ISL_1624293	MW976896
SARS_CoV_2_USA_SC_NIDDL_14789_2020	2020-08-04	B.1.369	EPI_ISL_1624294	MW976897
SARS_CoV_2_USA_SC_NIDDL_14841_2020	2020-08-04	B.1.369	EPI_ISL_1624295	MW976898
SARS_CoV_2_USA_SC_NIDDL_16716_2020	2020-08-11	B.1.306	EPI_ISL_1624277	MW976899
SARS_CoV_2_USA_SC_NIDDL_16848_2020	2020-08-11	B.1	EPI_ISL_1624278	MW976900
SARS_CoV_2_USA_SC_NIDDL_16908_2020	2020-08-11	B.1	EPI_ISL_1624279	MW976901
SARS_CoV_2_USA_SC_NIDDL_16939_2020	2020-08-11	B.1.369	EPI_ISL_1624223	data not submitted
SARS_Cov_2_USA_SC_NIDDL_16957_2020	2020-08-11	B.1.423	EPI_ISL_1624296	MW976902
SARS_CoV_2_USA_SC_NIDDL_18352_2020	2020-08-18	B.1.2	EPI_ISL_1624280	MW976903
SARS_CoV_2_USA_SC_NIDDL_18468_2020	2020-08-18	B.1	EPI_ISL_1624281	MW976904
SARS_CoV_2_USA_SC_NIDDL_18611_2020	2020-08-18	B.1.1	EPI_ISL_1624292	MW976905
SARS_CoV_2_USA_VA_NIDDL_20357_2020	2020-08-24	B.1	EPI_ISL_1624267	MW976883
SARS_CoV_2_USA_MA_NIDDL_20394_2020	2020-08-25	B.1.517	EPI_ISL_1624268	MW976884
SARS_CoV_2_USA_VA_NIDDL_20563_2020	2020-08-25	B.1.1.207	EPI_ISL_1624324	MW974564
SARS_CoV_2_USA_MA_NIDDL_20523_2020	2020-08-26	B.1.517	EPI_ISL_1624269	MW976885
SARS_CoV_2_USA_MA_NIDDL_20950_2020	2020-08-28	B.1.517	EPI_ISL_1624270	MW976886
SARS_CoV_2_USA_MA_NIDDL_21436_2020	2020-08-28	B.1.517	EPI_ISL_1624271	MW976887
SARS_CoV_2_USA_MA_NIDDL_21437_2020	2020-08-28	B.1.517	EPI_ISL_1624272	MW976888
SARS_CoV_2_USA_VA_NIDDL_21055_2020	2020-08-30	B.1.240	EPI_ISL_1624374	MW976923
SARS_CoV_2_USA_VA_NIDDL_21464_2020	2020-09-01	B.1.399	EPI_ISL_1624375	MW976924
SARS_CoV_2_USA_VA_NIDDL_21706_2020	2020-09-03	B.1.2	EPI_ISL_1624376	MW976925
SARS_CoV_2_USA_VA_NIDDL_21711_2020	2020-09-03	B.1	EPI_ISL_1624377	MW976926
SARS_CoV_2_USA_VA_NIDDL_21724_2020	2020-09-03	B.1	EPI_ISL_1624378	MW976927
SARS_CoV_2_USA_VA_NIDDL_21728_2020	2020-09-03	B.1.451	EPI_ISL_1624379	MW976928
SARS_CoV_2_USA_VA_NIDDL_21905_2020	2020-09-08	B.1.2	EPI_ISL_1624380	MW976929
SARS_CoV_2_USA_VA_NIDDL_22619_2020	2020-09-14	B.1	EPI_ISL_1624381	MW976930
SARS_CoV_2_USA_GA_NIDDL_24021_2020	2020-09-18	B.1.2	EPI_ISL_1624247	MW974554
SARS_CoV_2_USA_VA_NIDDL_24034_2020	2020-09-21	B.1.2	EPI_ISL_1624326	MW974565
SARS_CoV_2_USA_VA_NIDDL_24424_2020	2020-09-23	B.1.439	EPI_ISL_1624327	MW974566
SARS_CoV_2_USA_VA_NIDDL_24483_2020	2020-09-24	B.1.2	EPI_ISL_1624328	MW974567
SARS_CoV_2_USA_VA_NIDDL_24576_2020	2020-09-24	B.1.240	EPI_ISL_1624307	MW974568
SARS_CoV_2_USA_VA_NIDDL_24578_2020	2020-09-24	B.1.240	EPI_ISL_1624308	MW974569
SARS_CoV_2_USA_VA_NIDDL_25237_2020	2020-10-01	B.1.240	EPI_ISL_1624309	MW974570
SARS_CoV_2_USA_VA_NIDDL_25242_2020	2020-10-01	B.1.2	EPI_ISL_1624229	MW974571
SARS_CoV_2_USA_VA_NIDDL_25247_2020	2020-10-01	B.1.2	EPI_ISL_1624310	MW974572
SARS_CoV_2_USA_VA_NIDDL_25260_2020	2020-10-01	B.1.240	EPI_ISL_1624311	MW974573
SARS_CoV_2_USA_VA_NIDDL_25264_2020	2020-10-01	B.1.2	EPI_ISL_1624312	MW974574
SARS_CoV_2_USA_SC_NIDDL_26041_2020	2020-10-05	B.1.1.304	EPI_ISL_1624276	MW974563
SARS_CoV_2_USA_VA_NIDDL_26489_2020	2020-10-08	B.1.2	EPI_ISL_1624313	MW974575
SARS_CoV_2_USA_VA_NIDDL_26494_2020	2020-10-08	B.1.1.207	EPI_ISL_1624314	MW974576
SARS_CoV_2_USA_VA_NIDDL_26495_2020	2020-10-08	B.1.234	EPI_ISL_1624315	MW974577
SARS_CoV_2_USA_VA_NIDDL_26503_2020	2020-10-08	B.1.2	EPI_ISL_1624316	MW974578
SARS_CoV_2_USA_VA_NIDDL_26515_2020	2020-10-08	B.1.436	EPI_ISL_1624317	MW974579
SARS_CoV_2_USA_VA_NIDDL_26523_2020	2020-10-09	B.1.2	EPI_ISL_1624318	MW974580
SARS_CoV_2_USA_VA_NIDDL_26763_2020	2020-10-14	B.1.1.135	EPI_ISL_1624319	MW974581
SARS_CoV_2_USA_VA_NIDDL_26777_2020	2020-10-14	B.1.565	EPI_ISL_1624320	MW974582
SARS_CoV_2_USA_VA_NIDDL_26789_2020	2020-10-14	B.1.265	EPI_ISL_1624321	MW974583
SARS_CoV_2_USA_VA_NIDDL_26809_2020	2020-10-14	B.1.1.135	EPI_ISL_1624322	MW974584
SARS_CoV_2_USA_VA_NIDDL_26820_2020	2020-10-14	B.1.1	data not submitted	data not submitted
SARS_CoV_2_USA_VA_NIDDL_26829_2020	2020-10-14	B.1.2	EPI_ISL_1624323	MW974585
SARS_CoV_2_USA_GA_NIDDL_27922_2020	2020-10-22	B.1.2	EPI_ISL_1624248	MW974555
SARS_CoV_2_USA_GA_NIDDL_27927_2020	2020-10-22	B.1.265	EPI_ISL_1624249	MW974556
SARS_CoV_2_USA_VA_NIDDL_27852_2020	2020-10-25	B.1.539	EPI_ISL_1624329	MW974586
SARS_CoV_2_USA_VA_NIDDL_27856_2020	2020-10-25	B.1.1.467	EPI_ISL_1624330	MW974587
SARS_CoV_2_USA_VA_NIDDL_27859_2020	2020-10-25	B.1.2	EPI_ISL_1624331	MW974588
SARS_CoV_2_USA_GA_NIDDL_27940_2020	2020-10-27	B.1.1.207	EPI_ISL_1624250	MW974557
SARS_CoV_2_USA_GA_NIDDL_27964_2020	2020-10-27	B.1.2	EPI_ISL_1624251	MW974558
SARS_CoV_2_USA_VA_NIDDL_28561_2020	2020-10-27	B.1.240	EPI_ISL_1624332	MW974589
SARS_CoV_2_DJI_NAMRU3_A25_2020	2020-11-02	B.1.393	EPI_ISL_3845316	MZ970732
SARS_CoV_2_USA_VA_NIDDL_29774_2020	2020-11-04	B.1.539	EPI_ISL_1624333	MW974590
SARS_CoV_2_USA_VA_NIDDL_29778_2020	2020-11-04	B.1.2	EPI_ISL_1624334	MW974591
SARS_CoV_2_USA_VA_NIDDL_29785_2020	2020-11-04	B.1.576	EPI_ISL_1624335	MW974592
SARS_CoV_2_USA_VA_NIDDL_29788_2020	2020-11-04	B.1.2	EPI_ISL_1624336	MW974593
SARS_CoV_2_USA_VA_NIDDL_29800_2020	2020-11-04	B.1.2	EPI_ISL_1624337	MW974594
SARS_CoV_2_USA_VA_NIDDL_29801_2020	2020-11-04	B.1.234	EPI_ISL_1624338	MW974595
SARS_CoV_2_USA_GA_NIDDL_30125_2020	2020-11-05	B.1.2	data not submitted	data not submitted
SARS_CoV_2_USA_GA_NIDDL_30134_2020	2020-11-05	B.1.298	EPI_ISL_1624252	MW974559
SARS_CoV_2_USA_GA_NIDDL_30188_2020	2020-11-05	B.1.2	EPI_ISL_1624253	MW974560
SARS_CoV_2_USA_GA_NIDDL_30190_2020	2020-11-05	B.1.311	EPI_ISL_1624254	MW974561
SARS_CoV_2_USA_GA_NIDDL_30195_2020	2020-11-08	B.1.298	EPI_ISL_1624255	MW974562
SARS_CoV_2_USA_VA_NIDDL_30790_2020	2020-11-09	B.1.1.368	EPI_ISL_1624339	MW974596
SARS_CoV_2_USA_VA_NIDDL_30796_2020	2020-11-09	B.1.1.368	EPI_ISL_1624340	MW974597
SARS_CoV_2_USA_VA_NIDDL_30800_2020	2020-11-09	B.1.539	EPI_ISL_1624341	MW974598
SARS_CoV_2_USA_VA_NIDDL_30801_2020	2020-11-09	B.1.539	EPI_ISL_1624342	MW974599
SARS_CoV_2_USA_MD_NHCA_43815_2020	2020-11-12	B.1.234	EPI_ISL_1624256	MW976785
SARS_CoV_2_USA_MD_NHCA_43816_2020	2020-11-12	B.1.409	EPI_ISL_1624257	MW976786
SARS_CoV_2_USA_MD_NHCA_43820_2020	2020-11-12	B.1.409	EPI_ISL_1624258	MW976789
SARS_CoV_2_DJI_NAMRU3_A04_2020	2020-11-16	B.1	EPI_ISL_3845307	MZ970729
SARS_CoV_2_DJI_NAMRU3_A06_2020	2020-11-16	B.1	EPI_ISL_3845310	MZ970730
SARS_CoV_2_DJI_NAMRU3_A07_2020	2020-11-16	B.1	EPI_ISL_3845313	MZ970731
SARS_CoV_2_DJI_NAMRU3_A08_2020	2020-11-16	B.1	EPI_ISL_2860827	MZ517138
SARS_CoV_2_DJI_NAMRU3_A09_2020	2020-11-16	B.1	EPI_ISL_2860828	MZ517139
SARS_CoV_2_DJI_NAMRU3_A10_2020	2020-11-16	B.1	EPI_ISL_2860829	MZ517140
SARS_CoV_2_DJI_NAMRU3_A11_2020	2020-11-16	B.1	EPI_ISL_2860830	MZ517141
SARS_CoV_2_DJI_NAMRU3_A14_2020	2020-11-16	B.1	EPI_ISL_2860831	MZ517142
SARS_CoV_2_DJI_NAMRU3_A19_2020	2020-11-16	B.1	EPI_ISL_2860832	MZ517143
SARS_CoV_2_DJI_NAMRU3_A21_2020	2020-11-16	B.1	EPI_ISL_2860833	MZ517144
SARS_CoV_2_DJI_NAMRU3_A71_2020	2020-11-16	B.1	EPI_ISL_2860834	MZ517145
SARS_CoV_2_DJI_NAMRU3_HS_2020	2020-11-16	B.1	EPI_ISL_3845395	MZ970761
SARS_CoV_2_DJI_NAMRU3_KH_2020	2020-11-16	B.1	EPI_ISL_3845401	MZ970763
SARS_CoV_2_USA_MD_PASS_1141_2020	2020-11-16	B.1.361	EPI_ISL_4503089	OK275013
SARS_CoV_2_USA_MD_PASS_1213_2020	2020-11-19	B.1.298	EPI_ISL_4503091	OK275015
SARS_CoV_2_DJI_NAMRU3_DZ10_2020	2020-11-23	B.1.1.25	EPI_ISL_2860889	MZ519389
SARS_CoV_2_USA_MD_NHCA_43811_2020	2020-11-24	B.1.243	EPI_ISL_1624259	MW976783
SARS_CoV_2_USA_MD_NHCA_43818_2020	2020-11-24	B.1.1.329	EPI_ISL_1624260	MW976788
SARS_CoV_2_USA_MD_NHCA_43814_2020	2020-11-30	B.1.2	EPI_ISL_1624210	MW976784
SARS_CoV_2_USA_MD_NHCA_43817_2020	2020-11-30	B.1.298	EPI_ISL_1624261	MW976787
SARS_CoV_2_USA_MD_PASS_1167_2020	2020-12-03	B.1.2	EPI_ISL_4503090	OK275014
SARS_CoV_2_USA_MD_NHCA_43824_2020	2020-12-04	B.1.240	EPI_ISL_1624262	MW976791
SARS_CoV_2_USA_MD_PASS_1131_2020	2020-12-06	B.1.349	EPI_ISL_4503088	OK275012
SARS_CoV_2_DJI_NAMRU3_C28_2020	2020-12-11	B.1.240	EPI_ISL_3845348	MZ970743
SARS_CoV_2_USA_MD_NHCA_43821_2020	2020-12-11	B.1.243	EPI_ISL_1624263	MW976790
SARS_CoV_2_USA_MD_NHCA_43830_2020	2020-12-11	B.1.243	EPI_ISL_1624264	MW976792
SARS_CoV_2_USA_MD_PASS_1266_2020	2020-12-14	B.1.243	EPI_ISL_4503093	OK275017
SARS_CoV_2_DJI_NAMRU3_D12_2020	2020-12-17	B.1.2	EPI_ISL_3845362	MZ970749
SARS_CoV_2_USA_MD_NHCA_43828_2020	2020-12-17	B.1.240	data not submitted	data not submitted
SARS_CoV_2_DJI_NAMRU3_CL5_2020	2020-12-19	B.1.240	EPI_ISL_3845360	MZ970748
SARS_CoV_2_DJI_NAMRU3_E19_2020	2020-12-19	B.1.240	EPI_ISL_3845369	MZ970751
SARS_CoV_2_DJI_NAMRU3_C25_2020	2020-12-24	B.1.240	EPI_ISL_3845345	MZ970742
SARS_CoV_2_DJI_NAMRU3_C49_2020	2020-12-24	B.1.240	EPI_ISL_3845350	MZ970744
SARS_COV_2_USA_GA_NIDDL_37754_2021	2021-01-01	B.1.375	EPI_ISL_1624227	MW974551
SARS_CoV_2_USA_MD_PASS_1220_2021	2021-01-14	B.1.298	EPI_ISL_4503092	OK275016
SARS_COV_2_USA_VA_NIDDL_38588_2021	2021-01-16	B.1.2	EPI_ISL_1624228	MW974552
SARS_CoV_2_DJI_NAMRU3_19_2021	2021-01-18	B.1.1.306	EPI_ISL_2533830	MZ394577
SARS_CoV_2_DJI_NAMRU3_38_2021	2021-01-18	B.1.1.306	EPI_ISL_2858618	MZ520109
SARS_CoV_2_DJI_NAMRU3_79_2021	2021-01-18	B.1.1.306	EPI_ISL_2533831	MZ394578
SARS_CoV_2_DJI_NAMRU3_80_2021	2021-01-18	B.1.1.306	EPI_ISL_2533832	MZ394579
SARS_CoV_2_DJI_NAMRU3_B72_2021	2021-01-20	B.1.1.306	EPI_ISL_3845328	MZ970736
SARS_CoV_2_DJI_NAMRU3_C58_2021	2021-01-20	B.1.160	EPI_ISL_2858683	OK018336
SARS_CoV_2_DJI_NAMRU3_A148_2021	2021-01-22	B.1.1.306	EPI_ISL_3845319	MZ970733
SARS_CoV_2_DJI_NAMRU3_DC20_2021	2021-01-28	B.1.160	EPI_ISL_2533850	MZ394597
SARS_CoV_2_DJI_NAMRU3_DFA30_2021	2021-01-28	B.1.160	EPI_ISL_2533851	MZ394598
SARS_CoV_2_USA_VA_NIDDL_41876_2021	2021-02-02	B.1.1.7	EPI_ISL_1624211	MW974600
SARS_CoV_2_USA_VA_NIDDL_41892_2021	2021-02-02	B.1.1.7	EPI_ISL_1624212	MW974601
SARS_CoV_2_USA_VA_NIDDL_41893_2021	2021-02-02	B.1.1.7	EPI_ISL_1624213	MW974602
SARS_CoV_2_ESP_DDG80_Rota_10_2021	2021-02-05	B.1.1.7	EPI_ISL_1663063	MW976780
SARS_CoV_2_ESP_DDG80_Rota_11_2021	2021-02-05	B.1.1.7	EPI_ISL_1663064	MW976781
SARS_CoV_2_ESP_DDG80_Rota_9_2021	2021-02-05	B.1.177	EPI_ISL_1663065	MW976782
SARS_CoV_2_USA_VA_NIDDL_42671_2021	2021-02-08	B.1.2	EPI_ISL_1624325	MW974603
SARS_CoV_2_DJI_NAMRU3_B190_2021	2021-02-09	B.1.2	EPI_ISL_2858623	MZ520086
SARS_CoV_2_DJI_NAMRU3_B192_2021	2021-02-09	B.1.2	EPI_ISL_2858624	MZ520085
SARS_CoV_2_DJI_NAMRU3_B198_2021	2021-02-09	B.1.2	EPI_ISL_2858625	MZ520088
SARS_CoV_2_DJI_NAMRU3_B201_2021	2021-02-09	B.1.2	EPI_ISL_2533834	MZ394581
SARS_CoV_2_DJI_NAMRU3_B204_2021	2021-02-09	B.1.2	EPI_ISL_2858626	MZ520084
SARS_CoV_2_DJI_NAMRU3_B208_2021	2021-02-09	B.1.2	EPI_ISL_2858627	MZ520083
SARS_CoV_2_DJI_NAMRU3_B211_2021	2021-02-09	B.1.2	EPI_ISL_2858628	MZ520082
SARS_CoV_2_DJI_NAMRU3_B229_2021	2021-02-09	B.1.2	EPI_ISL_2858629	MZ520081
SARS_CoV_2_DJI_NAMRU3_B238_2021	2021-02-09	B.1.2	EPI_ISL_2858630	MZ520110
SARS_CoV_2_DJI_NAMRU3_B247_2021	2021-02-09	B.1.2	EPI_ISL_2858631	MZ520080
SARS_CoV_2_DJI_NAMRU3_B249_2021	2021-02-09	B.1.2	EPI_ISL_2858632	MZ520114
SARS_CoV_2_DJI_NAMRU3_B250_2021	2021-02-09	B.1.2	EPI_ISL_2858633	MZ520079
SARS_CoV_2_DJI_NAMRU3_B254_2021	2021-02-09	B.1.2	EPI_ISL_2858634	MZ520113
SARS_CoV_2_DJI_NAMRU3_B260_2021	2021-02-09	B.1.2	EPI_ISL_2858635	MZ520087
SARS_CoV_2_DJI_NAMRU3_B337_2021	2021-02-09	B.1.2	EPI_ISL_2858636	MZ520112
SARS_CoV_2_DJI_NAMRU3_B373_2021	2021-02-09	B.1.2	EPI_ISL_2858637	MZ520111
SARS_CoV_2_DJI_NAMRU3_B374_2021	2021-02-09	B.1.2	EPI_ISL_2858638	MZ520078
SARS_CoV_2_DJI_NAMRU3_JS_2021	2021-02-09	B.1.1.306	EPI_ISL_3845397	MZ970762
SARS_CoV_2_USA_FL_NIDDL_JAXNP03_2021	2021-02-11	B.1.2	EPI_ISL_1624246	MW974553
SARS_CoV_2_DJI_NAMRU3_C20_2021	2021-02-16	B.1.2	EPI_ISL_3920435	OK018335
SARS_CoV_2_USA_MD_NHCA_10_2021	2021-02-22	R.1	EPI_ISL_1911203	MZ098161
SARS_CoV_2_USA_MD_NHCA_11_2021	2021-02-22	B.1.2	EPI_ISL_1911204	MZ098160
SARS_CoV_2_USA_MD_NHCA_7_2021	2021-02-22	B.1.1.7	EPI_ISL_1911209	MZ098163
SARS_CoV_2_USA_MD_NHCA_8_2021	2021-02-22	B.1.1.7	EPI_ISL_1911210	MZ098162
SARS_CoV_2_USA_MD_NHCA_9_2021	2021-02-22	B.1.1.7	data not submitted	data not submitted
SARS_CoV_2_USA_MD_NHCA_1_2021	2021-02-23	B.1.2	EPI_ISL_1911202	MZ098168
SARS_CoV_2_USA_MD_NHCA_2_2021	2021-02-23	B.1.1.7	EPI_ISL_1911205	MZ098167
SARS_CoV_2_USA_MD_NHCA_3_2021	2021-02-23	B.1.2	EPI_ISL_1911206	MZ098166
SARS_CoV_2_USA_MD_NHCA_4_2021	2021-02-23	B.1.1.7	EPI_ISL_1911207	MZ098165
SARS_CoV_2_USA_MD_NHCA_5_2021	2021-02-23	B.1.1.7	EPI_ISL_1911208	MZ098164
SARS_CoV_2_DJI_NAMRU3_SOTF_EA57_2021	2021-02-24	B.1.1.7	EPI_ISL_2858674	MZ520066
SARS_CoV_2_DJI_NAMRU3_SOTF_EA64_2021	2021-02-24	B.1.1.7	EPI_ISL_2858675	MZ520065
SARS_CoV_2_DJI_NAMRU3_SOTF_EA12_2021	2021-02-25	B.1.1.7	EPI_ISL_2858669	MZ520067
SARS_CoV_2_DJI_NAMRU3_TF56_2021	2021-02-25	B.1.1.7	EPI_ISL_2858677	MZ520072
SARS_CoV_2_USA_MD_NHCA_43832_2021	2021-02-25	B.1.1.7	EPI_ISL_1624216	MW976794
SARS_CoV_2_USA_MD_NHCA_43834_2021	2021-02-25	R.1	EPI_ISL_1624230	MW976795
SARS_CoV_2_USA_MD_NHCA_43835_2021	2021-02-25	B.1.1.7	EPI_ISL_1624217	MW976796
SARS_CoV_2_USA_MD_NHCA_43837_2021	2021-02-25	R.1	EPI_ISL_1624231	MW976797
SARS_CoV_2_USA_MD_NHCA_43838_2021	2021-02-25	R.1	EPI_ISL_1624232	MW976798
SARS_CoV_2_USA_MD_NHCA_43839_2021	2021-02-25	B.1.2	EPI_ISL_1624265	MW976799
SARS_CoV_2_USA_MD_NHCA_43840_2021	2021-02-25	B.1.2	EPI_ISL_1624266	MW976800
SARS_CoV_2_DJI_NAMRU3_C488_2021	2021-02-26	B.1.1.7	EPI_ISL_2858640	MZ520069
SARS_CoV_2_DJI_NAMRU3_C494_2021	2021-02-26	B.1.1.7	EPI_ISL_2858641	MZ520089
SARS_CoV_2_DJI_NAMRU3_C593_2021	2021-02-26	B.1.1.7	EPI_ISL_2858642	MZ520077
SARS_CoV_2_DJI_NAMRU3_C594_2021	2021-02-26	B.1.1.7	EPI_ISL_2858643	MZ520076
SARS_CoV_2_DJI_NAMRU3_C595_2021	2021-02-26	B.1.1.7	EPI_ISL_2858644	MZ520075
SARS_CoV_2_DJI_NAMRU3_C630_2021	2021-02-26	B.1.1.7	EPI_ISL_2858645	MZ520074
SARS_CoV_2_DJI_NAMRU3_SOTF_EA13_2021	2021-02-26	B.1.1.7	EPI_ISL_2858670	MZ520091
SARS_CoV_2_DJI_NAMRU3_SOTF_EA14_2021	2021-02-26	B.1.1.7	EPI_ISL_2858671	MZ520090
SARS_CoV_2_DJI_NAMRU3_C638_2021	2021-02-27	B.1.1.7	EPI_ISL_2858646	MZ520068
SARS_CoV_2_DJI_NAMRU3_C642_2021	2021-02-27	B.1.1.7	EPI_ISL_2858647	MZ520073
SARS_CoV_2_DJI_NAMRU3_C663_2021	2021-02-28	B.1.1.7	EPI_ISL_2533835	MZ394582
SARS_CoV_2_DJI_NAMRU3_C681_2021	2021-02-28	B.1.1.7	EPI_ISL_2533836	MZ394583
SARS_CoV_2_DJI_NAMRU3_C686_2021	2021-02-28	B.1.1.7	EPI_ISL_2858648	MZ520064
SARS_CoV_2_SOM_NAMRU3_C753_2021	2021-02-28	B.1.1.7	data not submitted	data not submitted
SARS_CoV_2_SOM_NAMRU3_Mog_18_2021	2021-02-28	B.1.1.7	EPI_ISL_2858678	MZ520071
SARS_CoV_2_SOM_NAMRU3_Mog_24_2021	2021-02-28	B.1.1.7	EPI_ISL_2533883	MZ394630
SARS_CoV_2_SOM_NAMRU3_Mog_26_2021	2021-02-28	B.1.1.7	EPI_ISL_2858679	MZ520093
SARS_CoV_2_SOM_NAMRU3_Mog_32_2021	2021-02-28	B.1.1.7	EPI_ISL_2858680	MZ520070
SARS_CoV_2_SOM_NAMRU3_Mog_34_2021	2021-02-28	B.1.1.7	EPI_ISL_2858681	OK018338
SARS_CoV_2_SOM_NAMRU3_Mog_46_2021	2021-02-28	B.1.351	EPI_ISL_3845417	MZ970765
SARS_CoV_2_SOM_NAMRU3_Mog_54_2021	2021-02-28	B.1.351	EPI_ISL_2858682	OK018339
SARS_CoV_2_USA_MD_NHCA_43831_2021	2021-02-28	B.1.1.7	EPI_ISL_1624218	MW976793
SARS_CoV_2_DJI_NAMRU3_NK_2021	2021-03-01	B.1.1.7	EPI_ISL_2858667	MZ520105
SARS_CoV_2_DJI_NAMRU3_SS_2021	2021-03-01	B.1.1.7	EPI_ISL_2858686	MZ520116
SARS_CoV_2_DJI_NAMRU3_C771_2021	2021-03-02	B.1.1.7	EPI_ISL_3920369	OK018332
SARS_CoV_2_DJI_NAMRU3_D126_2021	2021-03-02	B.1.1.7	EPI_ISL_2858650	MZ520095
SARS_CoV_2_DJI_NAMRU3_D14_2021	2021-03-02	B.1.1.7	EPI_ISL_2533839	MZ394586
SARS_CoV_2_DJI_NAMRU3_D189_2021	2021-03-02	B.1.1.7	EPI_ISL_2533840	MZ394587
SARS_CoV_2_DJI_NAMRU3_D227_2021	2021-03-02	B.1.1.7	EPI_ISL_2858653	MZ520063
SARS_CoV_2_DJI_NAMRU3_D232_2021	2021-03-02	B.1.1.7	EPI_ISL_2533841	MZ394588
SARS_CoV_2_DJI_NAMRU3_D233_2021	2021-03-02	B.1.1.7	EPI_ISL_2858654	MZ520057
SARS_CoV_2_DJI_NAMRU3_D275_2021	2021-03-02	B.1.1.7	EPI_ISL_2533842	MZ394589
SARS_CoV_2_DJI_NAMRU3_D276_2021	2021-03-02	B.1.1.7	EPI_ISL_2533843	MZ394590
SARS_CoV_2_DJI_NAMRU3_D28_2021	2021-03-02	B.1.1.7	EPI_ISL_2858655	MZ520092
SARS_CoV_2_DJI_NAMRU3_KB_2021	2021-03-02	B.1.1.7	EPI_ISL_2533877	MZ394624
SARS_CoV_2_DJI_NAMRU3_PS_2021	2021-03-02	B.1.1.7	EPI_ISL_2533879	MZ394626
SARS_CoV_2_DJI_NAMRU3_D487_2021	2021-03-03	B.1.1.7	EPI_ISL_2858659	MZ520053
SARS_CoV_2_DJI_NAMRU3_D536_2021	2021-03-03	B.1.1.7	EPI_ISL_2858660	OK018337
SARS_CoV_2_DJI_NAMRU3_D537_2021	2021-03-03	B.1.1.7	EPI_ISL_3920370	OK018333
SARS_CoV_2_DJI_NAMRU3_D342_2021	2021-03-04	B.1.1.7	EPI_ISL_2533844	MZ394591
SARS_CoV_2_DJI_NAMRU3_PC_132_2021	2021-03-04	B.1.1.7	EPI_ISL_2533878	MZ394625
SARS_CoV_2_DJI_NAMRU3_SOTF_EA26_2021	2021-03-04	B.1.1.7	EPI_ISL_2858672	MZ520060
SARS_CoV_2_USA_MD_NHCA_43841_2021	2021-03-04	B.1.1.7	EPI_ISL_1624219	MW976801
SARS_CoV_2_USA_MD_NHCA_43842_2021	2021-03-04	R.1	EPI_ISL_1624233	MW976802
SARS_CoV_2_USA_MD_NHCA_43843_2021	2021-03-04	R.1	EPI_ISL_1624226	MW976803
SARS_CoV_2_USA_MD_NHCA_43844_2021	2021-03-04	B.1.1.7	EPI_ISL_1624220	MW976804
SARS_CoV_2_USA_MD_NHCA_43845_2021	2021-03-04	B.1.1.7	EPI_ISL_1624221	MW976805
SARS_CoV_2_USA_MD_NHCA_43846_2021	2021-03-04	R.1	EPI_ISL_1624234	MW976806
SARS_CoV_2_USA_MD_NHCA_43847_2021	2021-03-04	B.1.1.7	EPI_ISL_1624215	MW976807
SARS_CoV_2_USA_MD_NHCA_43848_2021	2021-03-04	B.1.1.7	EPI_ISL_1624222	MW976808
SARS_CoV_2_USA_MD_NHCA_43849_2021	2021-03-04	R.1	EPI_ISL_1624235	MW976809
SARS_CoV_2_USA_MD_NHCA_43850_2021	2021-03-04	R.1	EPI_ISL_1624236	MW976810
SARS_CoV_2_SOM_NAMRU3_Mog_10_2021	2021-03-05	B.1.1.7	EPI_ISL_2533882	MZ394629
SARS_CoV_2_DJI_NAMRU3_D403_2021	2021-03-06	B.1.1.7	EPI_ISL_2533845	MZ394592
SARS_CoV_2_DJI_NAMRU3_D441_2021	2021-03-06	B.1.1.7	EPI_ISL_2533846	MZ394593
SARS_CoV_2_DJI_NAMRU3_D442_2021	2021-03-06	B.1.1.7	EPI_ISL_2533847	MZ394594
SARS_CoV_2_DJI_NAMRU3_D456_2021	2021-03-06	B.1.1.7	EPI_ISL_2533848	MZ394595
SARS_CoV_2_DJI_NAMRU3_SOTF_EA43_2021	2021-03-06	B.1.1.7	EPI_ISL_2533880	MZ394627
SARS_CoV_2_DJI_NAMRU3_CW_2021	2021-03-07	B.1.1.7	EPI_ISL_2533838	MZ394585
SARS_CoV_2_USA_VA_NIDDL_44224_2021	2021-03-08	B.1.1.7	EPI_ISL_1624214	MW974604
SARS_CoV_2_DJI_NAMRU3_E38_2021	2021-03-09	B.1.1.7	EPI_ISL_2533853	MZ394600
SARS_CoV_2_DJI_NAMRU3_E46_2021	2021-03-09	B.1.1.7	EPI_ISL_2533854	MZ394601
SARS_CoV_2_DJI_NAMRU3_E52_2021	2021-03-09	B.1.1.7	EPI_ISL_2533855	MZ394602
SARS_CoV_2_DJI_NAMRU3_E58_2021	2021-03-09	B.1.1.7	EPI_ISL_2533858	MZ394605
SARS_CoV_2_DJI_NAMRU3_E72_2021	2021-03-09	B.1.1.7	EPI_ISL_2533867	MZ394614
SARS_CoV_2_DJI_NAMRU3_D472_2021	2021-03-10	B.1.1.7	EPI_ISL_3845365	MZ970750
SARS_CoV_2_DJI_NAMRU3_E34_2021	2021-03-10	B.1.1.7	EPI_ISL_2533852	MZ394599
SARS_CoV_2_DJI_NAMRU3_TF195_2021	2021-03-10	B.1.1.7	EPI_ISL_2533881	MZ394628
SARS_CoV_2_USA_VA_FBCH_041_2021	2021-03-10	B.1.1.7	EPI_ISL_4926598	OK399317
SARS_CoV_2_USA_VA_FBCH_042_2021	2021-03-10	B.1.1.7	EPI_ISL_4926599	OK399318
SARS_CoV_2_USA_VA_FBCH_043_2021	2021-03-10	R.1	EPI_ISL_4926600	OK399319
SARS_CoV_2_USA_VA_FBCH_044_2021	2021-03-10	B.1.1.7	EPI_ISL_4926601	OK399320
SARS_CoV_2_USA_VA_FBCH_045_2021	2021-03-10	B.1.596	EPI_ISL_4926602	OK399321
SARS_CoV_2_DJI_NAMRU3_CE_2021	2021-03-11	B.1.1.7	EPI_ISL_2858649	MZ520107
SARS_CoV_2_USA_VA_FBCH_046_2021	2021-03-11	B.1.1.7	EPI_ISL_4926603	OK399322
SARS_CoV_2_USA_VA_FBCH_047_2021	2021-03-11	R.1	EPI_ISL_4926604	OK399323
SARS_CoV_2_USA_VA_FBCH_089_2021	2021-03-11	B.1.1.7	EPI_ISL_4926632	OK399351
SARS_CoV_2_DJI_NAMRU3_CADJ_26_2021	2021-03-12	B.1.1.7	EPI_ISL_2533837	MZ394584
SARS_CoV_2_DJI_NAMRU3_D922_2021	2021-03-12	B.1.1.7	EPI_ISL_2533849	MZ394596
SARS_CoV_2_USA_VA_FBCH_090_2021	2021-03-12	B.1.1.519	EPI_ISL_4926633	OK399352
SARS_CoV_2_USA_VA_FBCH_091_2021	2021-03-12	B.1.1.7	EPI_ISL_4926634	OK399353
SARS_CoV_2_USA_VA_FBCH_048_2021	2021-03-13	B.1.1.7	EPI_ISL_4926605	OK399324
SARS_CoV_2_USA_VA_FBCH_049_2021	2021-03-15	B.1.1.519	EPI_ISL_4926606	OK399325
SARS_CoV_2_USA_VA_FBCH_050_2021	2021-03-15	B.1.2	EPI_ISL_4926607	OK399326
SARS_CoV_2_USA_VA_FBCH_051_2021	2021-03-15	R.1	EPI_ISL_4926608	OK399327
SARS_CoV_2_USA_VA_FBCH_092_2021	2021-03-15	B.1.1.7	EPI_ISL_4926635	OK399354
SARS_CoV_2_USA_VA_FBCH_093_2021	2021-03-15	B.1.1.318	EPI_ISL_4926636	OK399355
SARS_CoV_2_USA_VA_FBCH_346_2021	2021-03-15	B.1.1.7	EPI_ISL_7500777	OL783033
SARS_CoV_2_DJI_NAMRU3_E96_2021	2021-03-16	B.1.351.5	EPI_ISL_3845372	MZ970752
SARS_CoV_2_USA_VA_FBCH_052_2021	2021-03-16	B.1.1.7	EPI_ISL_4926609	OK399328
SARS_CoV_2_USA_VA_FBCH_053_2021	2021-03-16	B.1.596	EPI_ISL_4926610	OK399329
SARS_CoV_2_USA_VA_FBCH_347_2021	2021-03-16	B.1.1.519	EPI_ISL_7500778	OL783032
SARS_CoV_2_USA_VA_NIDDL_44354_2021	2021-03-16	B.1.2	EPI_ISL_1911211	MZ099953
SARS_CoV_2_USA_VA_FBCH_056_2021	2021-03-17	B.1.2	EPI_ISL_4926611	OK399330
SARS_CoV_2_USA_VA_FBCH_094_2021	2021-03-17	B.1.596	EPI_ISL_4926637	OK399356
SARS_CoV_2_USA_VA_FBCH_095_2021	2021-03-17	R.1	EPI_ISL_4926638	OK399357
SARS_CoV_2_USA_VA_FBCH_096_2021	2021-03-17	B.1.1.519	EPI_ISL_4926639	OK399358
SARS_CoV_2_USA_VA_FBCH_097_2021	2021-03-17	B.1.1.7	EPI_ISL_4926640	OK399359
SARS_CoV_2_USA_VA_NIDDL_44376_2021	2021-03-17	B.1.1.7	EPI_ISL_1911212	MZ099954
SARS_CoV_2_DJI_NAMRU3_KBR_1_2021	2021-03-18	B.1.351.5	EPI_ISL_2858666	MZ520106
SARS_CoV_2_USA_VA_FBCH_058_2021	2021-03-18	R.1	EPI_ISL_4926612	OK399331
SARS_CoV_2_USA_VA_FBCH_348_2021	2021-03-18	B.1.2	EPI_ISL_7500779	OL783031
SARS_CoV_2_USA_VA_NIDDL_44384_2021	2021-03-18	B.1.1.7	EPI_ISL_1911213	MZ099955
SARS_CoV_2_USA_VA_NIDDL_44386_2021	2021-03-18	B.1.1.7	EPI_ISL_1911214	MZ099956
SARS_CoV_2_DJI_NAMRU3_E275_2021	2021-03-19	B.1.351.5	EPI_ISL_2858662	MZ520108
SARS_CoV_2_DJI_NAMRU3_E291_2021	2021-03-19	B.1.351.5	EPI_ISL_3845375	MZ970753
SARS_CoV_2_DJI_NAMRU3_PMT_1_2021	2021-03-19	B.1.351.5	EPI_ISL_2858668	MZ520104
SARS_CoV_2_USA_VA_FBCH_059_2021	2021-03-19	B.1.1.7	EPI_ISL_4926613	OK399332
SARS_CoV_2_USA_VA_FBCH_060_2021	2021-03-19	Q.4	EPI_ISL_4926614	OK399333
SARS_CoV_2_USA_VA_FBCH_088_2021	2021-03-19	B.1.526	EPI_ISL_4926631	OK399350
SARS_CoV_2_USA_VA_FBCH_349_2021	2021-03-20	B.1.1.7	EPI_ISL_7500780	OL783030
SARS_CoV_2_USA_VA_FBCH_350_2021	2021-03-22	B.1.1.7	EPI_ISL_7500781	OL783029
SARS_CoV_2_DJI_NAMRU3_AN_2021	2021-03-23	B.1.351.5	EPI_ISL_2858620	MZ520099
SARS_CoV_2_USA_VA_FBCH_062_2021	2021-03-23	B.1.1.7	EPI_ISL_4926615	OK399334
SARS_CoV_2_USA_VA_FBCH_063_2021	2021-03-23	R.1	EPI_ISL_4926616	OK399335
SARS_CoV_2_USA_VA_FBCH_098_2021	2021-03-23	B.1.1.7	EPI_ISL_4926641	OK399360
SARS_CoV_2_USA_VA_FBCH_099_2021	2021-03-23	B.1.2	EPI_ISL_4926642	OK399361
SARS_CoV_2_USA_VA_FBCH_100_2021	2021-03-23	B.1.1.7	EPI_ISL_4926643	OK399362
SARS_CoV_2_USA_VA_FBCH_102_2021	2021-03-23	B.1.575	EPI_ISL_4926644	OK399363
SARS_CoV_2_USA_VA_FBCH_195_2021	2021-03-23	A.27	EPI_ISL_4926721	OK399439
SARS_CoV_2_USA_VA_NIDDL_44785_2021	2021-03-23	B.1.526	EPI_ISL_1911215	MZ099940
SARS_CoV_2_USA_VA_NIDDL_44909_2021	2021-03-23	B.1.1.7	EPI_ISL_1911216	MZ099952
SARS_CoV_2_USA_VA_NIDDL_44971_2021	2021-03-23	B.1.1.7	EPI_ISL_1911218	MZ099951
SARS_CoV_2_DJI_NAMRU3_E500_2021	2021-03-24	B.1.351.5	EPI_ISL_2858663	MZ520101
SARS_CoV_2_DJI_NAMRU3_E517_RP_2021	2021-03-24	B.1.351.5	EPI_ISL_2858664	MZ520102
SARS_CoV_2_DJI_NAMRU3_E518_SR_2021	2021-03-24	B.1.351.5	EPI_ISL_2858665	MZ520103
SARS_CoV_2_USA_VA_FBCH_103_2021	2021-03-24	B.1.575	EPI_ISL_4926645	OK399364
SARS_CoV_2_USA_VA_FBCH_104_2021	2021-03-24	B.1.1.7	EPI_ISL_4926646	OK399365
SARS_CoV_2_USA_VA_FBCH_105_2021	2021-03-24	B.1.2	EPI_ISL_4926647	OK399366
SARS_CoV_2_USA_VA_FBCH_106_2021	2021-03-24	B.1.637	EPI_ISL_4926648	OK399367
SARS_CoV_2_USA_VA_FBCH_299_2021	2021-03-24	B.1.1.7	EPI_ISL_7500752	OL783058
SARS_CoV_2_USA_VA_NIDDL_44954_2021	2021-03-24	B.1.526	EPI_ISL_1911217	MZ099941
SARS_CoV_2_USA_VA_NIDDL_44990_2021	2021-03-24	B.1.1.7	EPI_ISL_1911219	MZ099950
SARS_CoV_2_USA_VA_NIDDL_45008_2021	2021-03-24	B.1.1.7	EPI_ISL_1911220	MZ099949
SARS_CoV_2_USA_VA_NIDDL_45010_2021	2021-03-24	B.1.1.7	EPI_ISL_1911221	MZ099948
SARS_CoV_2_DJI_NAMRU3_E553_2021	2021-03-25	B.1.351.5	EPI_ISL_2533856	MZ394603
SARS_CoV_2_DJI_NAMRU3_E555_2021	2021-03-25	B.1.1.7	EPI_ISL_2533857	MZ394604
SARS_CoV_2_USA_VA_FBCH_064_2021	2021-03-25	B.1.1.7	EPI_ISL_4926617	OK399336
SARS_CoV_2_USA_VA_FBCH_065_2021	2021-03-25	B.1.1.7	EPI_ISL_4926618	OK399337
SARS_CoV_2_USA_VA_FBCH_066_2021	2021-03-25	P.1	EPI_ISL_4926619	OK399338
SARS_CoV_2_USA_VA_NIDDL_45041_2021	2021-03-25	B.1.526	EPI_ISL_1911222	MZ099938
SARS_CoV_2_USA_VA_NIDDL_45058_2021	2021-03-25	B.1.1.7	EPI_ISL_1911223	MZ099947
SARS_CoV_2_USA_VA_NIDDL_45059_2021	2021-03-25	B.1.1.7	EPI_ISL_1911224	MZ099946
SARS_CoV_2_USA_VA_FBCH_067_2021	2021-03-26	B.1.1.7	EPI_ISL_4926620	OK399339
SARS_CoV_2_USA_VA_FBCH_068_2021	2021-03-26	B.1.1.7	EPI_ISL_4926621	OK399340
SARS_CoV_2_USA_VA_FBCH_069_2021	2021-03-26	B.1.1.7	EPI_ISL_4926622	OK399341
SARS_CoV_2_DJI_NAMRU3_E602_2021	2021-03-27	B.1.351.5	EPI_ISL_2533859	MZ394606
SARS_CoV_2_USA_VA_FBCH_313_2021	2021-03-27	B.1.1.7	EPI_ISL_4926758	OK399474
SARS_CoV_2_DJI_NAMRU3_E610_2021	2021-03-28	B.1.351.5	EPI_ISL_3845380	MZ970755
SARS_CoV_2_DJI_NAMRU3_E611_2021	2021-03-28	B.1.1.7	EPI_ISL_2533860	MZ394607
SARS_CoV_2_DJI_NAMRU3_E618_2021	2021-03-28	B.1.351.5	EPI_ISL_2533861	MZ394608
SARS_CoV_2_DJI_NAMRU3_E628_2021	2021-03-29	B.1.351.5	EPI_ISL_2533862	MZ394609
SARS_CoV_2_DJI_NAMRU3_E631_2021	2021-03-29	B.1.351.5	EPI_ISL_2533863	MZ394610
SARS_CoV_2_DJI_NAMRU3_E633_2021	2021-03-29	B.1.351.5	EPI_ISL_2533864	MZ394611
SARS_CoV_2_DJI_NAMRU3_E650_2021	2021-03-29	B.1.351.5	EPI_ISL_2533865	MZ394612
SARS_CoV_2_USA_FL_NIDDL_45195_2021	2021-03-29	B.1.1.7	EPI_ISL_1911198	MZ099960
SARS_CoV_2_USA_FL_NIDDL_45500_2021	2021-03-29	B.1.1.7	EPI_ISL_1911199	MZ099945
SARS_CoV_2_USA_FL_NIDDL_45537_2021	2021-03-29	B.1.1.7	EPI_ISL_1911200	MZ099944
SARS_CoV_2_USA_VA_FBCH_034_2021	2021-03-29	B.1.526	EPI_ISL_4926591	OK399310
SARS_CoV_2_USA_VA_FBCH_035_2021	2021-03-29	B.1.526	EPI_ISL_4926592	OK399311
SARS_CoV_2_USA_VA_FBCH_037_2021	2021-03-29	B.1.1.7	EPI_ISL_4926594	OK399313
SARS_CoV_2_USA_VA_FBCH_070_2021	2021-03-29	B.1.1.7	EPI_ISL_4926623	OK399342
SARS_CoV_2_USA_VA_FBCH_071_2021	2021-03-29	B.1.1.7	EPI_ISL_4926624	OK399343
SARS_CoV_2_USA_VA_FBCH_072_2021	2021-03-29	B.1.1.519	data not submitted	data not submitted
SARS_CoV_2_USA_VA_FBCH_351_2021	2021-03-29	B.1.1.7	EPI_ISL_7500782	OL783028
SARS_CoV_2_USA_VA_NIDDL_45606_2021	2021-03-29	Q.3	EPI_ISL_1911225	MZ099942
SARS_CoV_2_USA_VA_NIDDL_45620_2021	2021-03-29	B.1.1.7	EPI_ISL_1911226	MZ099943
SARS_CoV_2_USA_VA_NIDDL_45624_2021	2021-03-29	B.1.1.7	EPI_ISL_1911227	MZ099939
SARS_CoV_2_USA_VA_NIDDL_45627_2021	2021-03-29	B.1.1.7	data not submitted	data not submitted
SARS_CoV_2_USA_VA_NIDDL_45632_2021	2021-03-29	B.1.1.7	EPI_ISL_1911228	MZ099958
SARS_CoV_2_USA_VA_NIDDL_45653_2021	2021-03-29	B.1.1.7	EPI_ISL_1911229	MZ099932
SARS_CoV_2_USA_VA_NIDDL_45674_2021	2021-03-29	B.1.1.7	EPI_ISL_1911230	MZ099931
SARS_CoV_2_USA_VA_NIDDL_45675_2021	2021-03-29	B.1.1.7	EPI_ISL_1911231	MZ099961
SARS_CoV_2_USA_VA_NIDDL_45677_2021	2021-03-29	B.1.526	EPI_ISL_1911232	MZ099923
SARS_CoV_2_USA_VA_FBCH_107_2021	2021-03-30	B.1.526	EPI_ISL_4926649	OK399368
SARS_CoV_2_USA_VA_NIDDL_45754_2021	2021-03-30	B.1.1.7	EPI_ISL_1911233	MZ099930
SARS_CoV_2_USA_VA_NIDDL_45760_2021	2021-03-30	B.1.1.7	EPI_ISL_1911234	MZ099929
SARS_CoV_2_USA_VA_NIDDL_45766_2021	2021-03-30	B.1.1.7	data not submitted	data not submitted
SARS_CoV_2_USA_VA_NIDDL_45778_2021	2021-03-30	B.1.1.7	EPI_ISL_1911235	MZ099933
SARS_CoV_2_USA_VA_NIDDL_45787_2021	2021-03-30	B.1.1.7	EPI_ISL_1911236	MZ099937
SARS_CoV_2_USA_VA_NIDDL_45791_2021	2021-03-30	B.1.1.7	EPI_ISL_1911237	MZ099928
SARS_CoV_2_USA_VA_NIDDL_45794_2021	2021-03-30	B.1.1.7	EPI_ISL_1911238	MZ099927
SARS_CoV_2_USA_VA_NIDDL_45835_2021	2021-03-30	B.1.1.7	EPI_ISL_1911239	MZ099926
SARS_CoV_2_USA_VA_NIDDL_45837_2021	2021-03-30	B.1.1.7	EPI_ISL_1911240	MZ099925
SARS_CoV_2_USA_VA_NIDDL_45846_2021	2021-03-30	B.1.1.7	EPI_ISL_1911241	MZ099924
SARS_CoV_2_USA_VA_NIDDL_45856_2021	2021-03-30	B.1.526	EPI_ISL_1911242	MZ099936
SARS_CoV_2_DJI_NAMRU3_B129_2021	2021-03-31	B.1.351.5	EPI_ISL_3845335	MZ970738
SARS_CoV_2_DJI_NAMRU3_B130_2021	2021-03-31	B.1.351.5	EPI_ISL_2858621	MZ520096
SARS_CoV_2_DJI_NAMRU3_B6_2021	2021-03-31	B.1.351.5	EPI_ISL_3845325	MZ970735
SARS_CoV_2_DJI_NAMRU3_B73_2021	2021-03-31	B.1.351.5	EPI_ISL_2858639	MZ520098
SARS_CoV_2_DJI_NAMRU3_E698_2021	2021-03-31	B.1.351.5	EPI_ISL_2533866	MZ394613
SARS_CoV_2_USA_VA_FBCH_038_2021	2021-03-31	B.1.526	EPI_ISL_4926595	OK399314
SARS_CoV_2_USA_VA_FBCH_039_2021	2021-03-31	B.1.1.7	EPI_ISL_4926596	OK399315
SARS_CoV_2_USA_VA_FBCH_075_2021	2021-03-31	B.1.526	EPI_ISL_4926625	OK399344
SARS_CoV_2_USA_VA_FBCH_076_2021	2021-03-31	B.1.1.7	EPI_ISL_4926626	OK399345
SARS_CoV_2_USA_VA_FBCH_077_2021	2021-03-31	B.1.2	EPI_ISL_4926627	OK399346
SARS_CoV_2_USA_VA_FBCH_078_2021	2021-03-31	B.1.1.7	EPI_ISL_4926628	OK399347
SARS_CoV_2_USA_VA_FBCH_334_2021	2021-03-31	P.1	EPI_ISL_7500768	OL783042
SARS_CoV_2_USA_VA_NIDDL_45898_2021	2021-03-31	B.1.526	EPI_ISL_1911243	MZ099922
SARS_CoV_2_USA_VA_NIDDL_45906_2021	2021-03-31	B.1.1.7	EPI_ISL_1911244	MZ099959
SARS_CoV_2_USA_VA_NIDDL_45933_2021	2021-03-31	B.1.1.7	EPI_ISL_2533884	MZ394731
SARS_CoV_2_USA_VA_NIDDL_45978_2021	2021-03-31	B.1.1.7	data not submitted	data not submitted
SARS_CoV_2_USA_VA_NIDDL_45989_2021	2021-03-31	B.1.1.7	EPI_ISL_1911245	MZ099962
SARS_CoV_2_DJI_NAMRU3_B150_2021	2021-04-01	B.1.351.5	EPI_ISL_2533833	MZ394580
SARS_CoV_2_DJI_NAMRU3_B155_2021	2021-04-01	B.1.351.5	EPI_ISL_2858622	MZ520097
SARS_CoV_2_USA_VA_FBCH_108_2021	2021-04-01	B.1.1.7	EPI_ISL_4926650	OK399369
SARS_CoV_2_USA_VA_FBCH_300_2021	2021-04-01	B.1.1.7	EPI_ISL_7500753	OL783057
SARS_CoV_2_DJI_NAMRU3_B333_2021	2021-04-02	B.1.351.5	EPI_ISL_3845338	MZ970739
SARS_CoV_2_DJI_NAMRU3_B346_2021	2021-04-03	B.1.351.5	EPI_ISL_3845341	MZ970740
SARS_CoV_2_DJI_NAMRU3_SOTF_EA161_2021	2021-04-03	B.1	EPI_ISL_3845403	MZ970764
SARS_CoV_2_DJI_NAMRU3_F55_2021	2021-04-04	B.1.351.5	EPI_ISL_2533875	MZ394622
SARS_CoV_2_DJI_NAMRU3_F56_2021	2021-04-04	B.1.351.5	EPI_ISL_2858685	MZ520115
SARS_CoV_2_DJI_NAMRU3_B382_2021	2021-04-05	B.1.351.5	EPI_ISL_3845343	MZ970741
SARS_CoV_2_DJI_NAMRU3_F100_2021	2021-04-06	B.1.351.5	EPI_ISL_2533868	MZ394615
SARS_CoV_2_DJI_NAMRU3_F101_2021	2021-04-06	B.1.351.5	EPI_ISL_2533869	MZ394616
SARS_CoV_2_DJI_NAMRU3_F102_2021	2021-04-06	B.1.351.5	EPI_ISL_2533870	MZ394617
SARS_CoV_2_DJI_NAMRU3_F58_2021	2021-04-06	B.1.351.5	EPI_ISL_2533876	MZ394623
SARS_CoV_2_USA_VA_FBCH_040_2021	2021-04-06	B.1.1.7	EPI_ISL_4926597	OK399316
SARS_CoV_2_USA_VA_FBCH_354_2021	2021-04-06	B.1.1.7	EPI_ISL_7500783	OL783027
SARS_CoV_2_USA_VA_NIDDL_46868_2021	2021-04-06	B.1.1.7	EPI_ISL_1911246	MZ099921
SARS_CoV_2_DJI_NAMRU3_F116_2021	2021-04-07	B.1.351.5	EPI_ISL_2533871	MZ394618
SARS_CoV_2_DJI_NAMRU3_F120_2021	2021-04-07	B.1.1	EPI_ISL_2858684	data not submitted
SARS_CoV_2_USA_VA_FBCH_079_2021	2021-04-07	B.1.1.7	EPI_ISL_4926629	OK399348
SARS_CoV_2_USA_VA_FBCH_080_2021	2021-04-07	B.1.2	EPI_ISL_4926630	OK399349
SARS_CoV_2_USA_VA_FBCH_135_2021	2021-04-07	B.1.1.7	EPI_ISL_4926672	OK399391
SARS_CoV_2_USA_VA_NIDDL_46890_2021	2021-04-07	B.1.1.7	EPI_ISL_1911247	MZ099935
SARS_CoV_2_USA_VA_NIDDL_46896_2021	2021-04-07	B.1.1.7	EPI_ISL_1911248	MZ099920
SARS_CoV_2_DJI_NAMRU3_F143_2021	2021-04-08	B.1.351.5	EPI_ISL_2533873	MZ394620
SARS_CoV_2_DJI_NAMRU3_F146_2021	2021-04-08	B.1.351.5	EPI_ISL_3845382	MZ970756
SARS_CoV_2_USA_VA_FBCH_109_2021	2021-04-08	B.1.526	EPI_ISL_4926651	OK399370
SARS_CoV_2_USA_VA_FBCH_110_2021	2021-04-08	B.1.1.7	EPI_ISL_4926652	OK399371
SARS_CoV_2_USA_VA_FBCH_136_2021	2021-04-08	B.1.1.7	EPI_ISL_4926673	OK399392
SARS_CoV_2_USA_VA_NIDDL_46942_2021	2021-04-08	B.1.1.7	EPI_ISL_1911249	MZ099919
SARS_CoV_2_USA_VA_NIDDL_46944_2021	2021-04-08	B.1.1.7	EPI_ISL_1911251	MZ099934
SARS_CoV_2_USA_VA_NIDDL_46956_2021	2021-04-08	B.1.1.7	EPI_ISL_1911252	MZ099918
SARS_CoV_2_USA_VA_NIDDL_47314_2021	2021-04-08	B.1.1.7	EPI_ISL_2533885	MZ394732
SARS_CoV_2_USA_VA_NIDDL_47315_2021	2021-04-08	B.1.1.7	EPI_ISL_2533886	MZ394733
SARS_CoV_2_USA_VA_NIDDL_47316_2021	2021-04-08	B.1.1.7	EPI_ISL_2533887	MZ394734
SARS_CoV_2_USA_VA_NIDDL_47317_2021	2021-04-08	B.1.1.7	EPI_ISL_2533888	MZ394735
SARS_CoV_2_DJI_NAMRU3_F171_2021	2021-04-09	B.1.351.5	EPI_ISL_2533874	MZ394621
SARS_CoV_2_USA_VA_FBCH_137_2021	2021-04-09	B.1.1.7	EPI_ISL_4926674	OK399393
SARS_CoV_2_USA_VA_FBCH_138_2021	2021-04-09	B.1.1.7	EPI_ISL_4926675	OK399394
SARS_CoV_2_USA_VA_FBCH_139_2021	2021-04-09	B.1.1.7	EPI_ISL_4926676	OK438217
SARS_CoV_2_USA_VA_FBCH_140_2021	2021-04-09	B.1.1.7	EPI_ISL_4926677	OK399395
SARS_CoV_2_USA_VA_FBCH_196_2021	2021-04-09	B.1.1.7	EPI_ISL_4926722	OK399440
SARS_CoV_2_USA_VA_FBCH_217_2021	2021-04-09	B.1.1.7	EPI_ISL_4926734	OK399450
SARS_CoV_2_DJI_NAMRU3_CADJ_68_2021	2021-04-10	B.1.351.5	EPI_ISL_3845352	MZ970745
SARS_CoV_2_DJI_NAMRU3_F196_2021	2021-04-10	B.1.351.5	EPI_ISL_3845384	MZ970757
SARS_CoV_2_DJI_NAMRU3_F232_2021	2021-04-11	B.1.1.7	EPI_ISL_3845387	MZ970758
SARS_CoV_2_USA_VA_FBCH_335_2021	2021-04-11	B.1.1.7	EPI_ISL_7500769	OL783041
SARS_CoV_2_DJI_NAMRU3_B85_2021	2021-04-12	B.1.1.7	EPI_ISL_3845331	MZ970737
SARS_CoV_2_USA_VA_FBCH_111_2021	2021-04-12	B.1.36	EPI_ISL_4926653	OK399372
SARS_CoV_2_USA_VA_FBCH_132_2021	2021-04-12	B.1.637	EPI_ISL_4926671	OK399390
SARS_CoV_2_USA_VA_FBCH_141_2021	2021-04-12	B.1.526	EPI_ISL_4926678	OK399396
SARS_CoV_2_USA_VA_FBCH_143_2021	2021-04-12	B.1.1.7	EPI_ISL_4926679	OK399397
SARS_CoV_2_USA_VA_FBCH_145_2021	2021-04-12	B.1.1.7	EPI_ISL_4926680	OK399398
SARS_CoV_2_USA_VA_FBCH_146_2021	2021-04-12	B.1.1.7	EPI_ISL_4926681	OK399399
SARS_CoV_2_USA_VA_FBCH_173_2021	2021-04-12	B.1.1.7	EPI_ISL_4926704	OK399422
SARS_CoV_2_USA_VA_FBCH_174_2021	2021-04-12	B.1.1.7	EPI_ISL_4926705	OK399423
SARS_CoV_2_USA_VA_FBCH_175_2021	2021-04-12	B.1.1.7	EPI_ISL_4926706	OK399424
SARS_CoV_2_USA_VA_FBCH_176_2021	2021-04-12	B.1.1.7	EPI_ISL_4926707	OK399425
SARS_CoV_2_USA_VA_FBCH_356_2021	2021-04-12	B.1.1.7	EPI_ISL_7500784	OL783026
SARS_CoV_2_USA_VA_FBCH_314_2021	2021-04-13	B.1.637	EPI_ISL_4926759	OK399475
SARS_CoV_2_USA_VA_FBCH_357_2021	2021-04-14	B.1.1.7	EPI_ISL_7500785	OL783025
SARS_CoV_2_USA_VA_FBCH_321_2021	2021-04-15	B.1.1.7	EPI_ISL_7500760	OL783050
SARS_CoV_2_USA_VA_FBCH_305_2021	2021-04-16	B.1.1.7	EPI_ISL_4926752	OK399468
SARS_CoV_2_USA_VA_FBCH_331_2021	2021-04-16	B.1.526	EPI_ISL_7500766	OL783044
SARS_CoV_2_USA_VA_FBCH_358_2021	2021-04-16	B.1.526	EPI_ISL_7500786	OL783024
SARS_CoV_2_USA_VA_FBCH_359_2021	2021-04-16	B.1.526	EPI_ISL_7500787	OL783023
SARS_CoV_2_USA_VA_FBCH_177_2021	2021-04-19	B.1.1.7	EPI_ISL_4926708	OK399426
SARS_CoV_2_USA_VA_FBCH_178_2021	2021-04-20	B.1.1.7	EPI_ISL_4926709	OK399427
SARS_CoV_2_USA_VA_FBCH_179_2021	2021-04-21	B.1.1.7	EPI_ISL_4926710	OK399428
SARS_CoV_2_USA_VA_FBCH_181_2021	2021-04-21	B.1.1.7	EPI_ISL_4926711	OK399429
SARS_CoV_2_USA_VA_FBCH_361_2021	2021-04-21	B.1.1.7	EPI_ISL_7500788	OL783022
SARS_CoV_2_USA_VA_FBCH_362_2021	2021-04-21	B.1.1.7	EPI_ISL_7500789	OL783021
SARS_CoV_2_USA_VA_FBCH_183_2021	2021-04-22	B.1.1.7	EPI_ISL_4926712	OK399430
SARS_CoV_2_DJI_NAMRU3_G169_2021	2021-04-23	B.1.1.7	EPI_ISL_3845390	MZ970759
SARS_CoV_2_DJI_NAMRU3_G170_2021	2021-04-23	B.1.1.7	EPI_ISL_3845393	MZ970760
SARS_CoV_2_USA_VA_FBCH_112_2021	2021-04-23	B.1.1.318	EPI_ISL_4926654	OK399373
SARS_CoV_2_USA_VA_FBCH_199_2021	2021-04-23	B.1.525	EPI_ISL_4926723	OK399441
SARS_CoV_2_USA_VA_FBCH_323_2021	2021-04-23	B.1.1.7	EPI_ISL_7500762	OL783048
SARS_CoV_2_USA_VA_NIDDL_48553_2021	2021-04-23	B.1.637	EPI_ISL_2533889	MZ394736
SARS_CoV_2_USA_VA_FBCH_310_2021	2021-04-24	B.1.1.7	EPI_ISL_4926755	OK399471
SARS_CoV_2_USA_VA_FBCH_202_2021	2021-04-25	B.1.1.7	EPI_ISL_4926724	OK399442
SARS_CoV_2_USA_VA_NIDDL_48713_2021	2021-04-26	B.1.1.7	EPI_ISL_3845421	MZ970770
SARS_CoV_2_USA_VA_NIDDL_48730_2021	2021-04-26	B.1.1.7	EPI_ISL_3845423	MZ970771
SARS_CoV_2_USA_VA_NIDDL_48731_2021	2021-04-26	B.1.1.7	EPI_ISL_3845424	MZ970772
SARS_CoV_2_USA_VA_NIDDL_48765_2021	2021-04-27	B.1.1.7	EPI_ISL_3845426	MZ970773
SARS_CoV_2_USA_VA_NIDDL_48771_2021	2021-04-27	B.1.526	EPI_ISL_3845428	MZ970774
SARS_CoV_2_USA_VA_NIDDL_48791_2021	2021-04-27	B.1.1.7	EPI_ISL_3845430	MZ970775
SARS_CoV_2_USA_VA_NIDDL_48798_2021	2021-04-27	B.1.1.7	EPI_ISL_3845432	MZ970776
SARS_CoV_2_USA_VA_NIDDL_48802_2021	2021-04-27	B.1.1.7	EPI_ISL_3845434	MZ970777
SARS_CoV_2_USA_VA_NIDDL_48819_2021	2021-04-27	B.1.1.7	EPI_ISL_3845436	MZ970778
SARS_CoV_2_USA_VA_NIDDL_48823_2021	2021-04-27	B.1.1.7	EPI_ISL_3845438	MZ970779
SARS_CoV_2_USA_VA_NIDDL_48825_2021	2021-04-27	B.1.1.7	EPI_ISL_3845439	MZ970780
SARS_CoV_2_USA_VA_NIDDL_48833_2021	2021-04-27	B.1.1.7	EPI_ISL_3845441	MZ970781
SARS_CoV_2_USA_VA_NIDDL_48859_2021	2021-04-28	B.1.1.7	EPI_ISL_3845443	MZ970782
SARS_CoV_2_USA_VA_NIDDL_48930_2021	2021-04-28	B.1.526	EPI_ISL_3845445	MZ970783
SARS_CoV_2_USA_VA_NIDDL_48937_2021	2021-04-28	B.1.1.7	EPI_ISL_3845447	MZ970784
SARS_CoV_2_USA_VA_NIDDL_48957_2021	2021-04-28	B.1.1.7	EPI_ISL_3845449	MZ970785
SARS_CoV_2_USA_VA_NIDDL_48979_2021	2021-04-28	B.1.1.7	EPI_ISL_3845450	MZ970786
SARS_CoV_2_USA_VA_NIDDL_48988_2021	2021-04-28	B.1.1.7	EPI_ISL_3845453	MZ970787
SARS_CoV_2_USA_VA_NIDDL_48994_2021	2021-04-28	B.1.1.7	EPI_ISL_3845454	MZ970788
SARS_CoV_2_USA_VA_NIDDL_49007_2021	2021-04-29	B.1.1.7	EPI_ISL_3845456	MZ970789
SARS_CoV_2_USA_MD_PASS_1290_2021	2021-04-30	B.1.1.7	data not submitted	data not submitted
SARS_CoV_2_USA_VA_NIDDL_49043_2021	2021-05-01	B.1.1.7	EPI_ISL_3845458	MZ970790
SARS_CoV_2_DJI_NAMRU3_A104_2021	2021-05-03	B.1.1.7	EPI_ISL_2858619	MZ520054
SARS_CoV_2_USA_VA_FBCH_006_2021	2021-05-03	B.1.637	EPI_ISL_4926578	OK399298
SARS_CoV_2_USA_VA_FBCH_008_2021	2021-05-04	B.1.1.7	EPI_ISL_4926579	OK399299
SARS_CoV_2_USA_VA_NIDDL_49076_2021	2021-05-04	B.1.1.7	EPI_ISL_3845459	MZ970791
SARS_CoV_2_USA_VA_NIDDL_49083_2021	2021-05-04	B.1.621	EPI_ISL_3845461	MZ970792
SARS_CoV_2_USA_VA_NIDDL_49181_2021	2021-05-04	B.1.526	EPI_ISL_3845463	MZ970793
SARS_CoV_2_USA_VA_NIDDL_49190_2021	2021-05-04	B.1.1.7	EPI_ISL_3845465	MZ970794
SARS_CoV_2_USA_VA_FBCH_010_2021	2021-05-05	B.1.1.7	EPI_ISL_4926580	OK399300
SARS_CoV_2_USA_VA_FBCH_013_2021	2021-05-05	B.1.1.7	EPI_ISL_4926582	OK399302
SARS_CoV_2_USA_VA_NIDDL_49209_2021	2021-05-05	B.1.1.7	EPI_ISL_3845467	MZ970795
SARS_CoV_2_USA_VA_NIDDL_49309_2021	2021-05-06	B.1.1.7	EPI_ISL_3845469	MZ970796
SARS_CoV_2_USA_VA_FBCH_011_2021	2021-05-07	B.1.1.7	EPI_ISL_4926581	OK399301
SARS_CoV_2_USA_VA_NIDDL_49345_2021	2021-05-07	B.1.1.7	EPI_ISL_3845471	MZ970797
SARS_CoV_2_USA_VA_FBCH_019_2021	2021-05-10	B.1.1.7	EPI_ISL_4926586	OK399306
SARS_CoV_2_USA_VA_NIDDL_49439_2021	2021-05-10	B.1.621	EPI_ISL_3845473	MZ970798
SARS_CoV_2_USA_VA_FBCH_024_2021	2021-05-11	B.1.1.7	EPI_ISL_4926587	OK438216
SARS_CoV_2_USA_VA_NIDDL_49497_2021	2021-05-11	B.1.1.7	EPI_ISL_3845474	MZ970799
SARS_CoV_2_USA_VA_NIDDL_49498_2021	2021-05-12	B.1.1.7	EPI_ISL_3845476	MZ970800
SARS_CoV_2_USA_VA_NIDDL_49512_2021	2021-05-12	B.1.526	EPI_ISL_3845478	MZ970801
SARS_CoV_2_USA_VA_NIDDL_49549_2021	2021-05-13	B.1.1.7	EPI_ISL_3845480	MZ970802
SARS_CoV_2_USA_VA_NIDDL_49554_2021	2021-05-13	B.1.1.7	EPI_ISL_3845482	MZ970803
SARS_CoV_2_USA_VA_NIDDL_49565_2021	2021-05-13	B.1.1.7	EPI_ISL_3845484	MZ970804
SARS_CoV_2_USA_VA_NIDDL_49594_2021	2021-05-13	B.1.1.7	EPI_ISL_3845486	MZ970805
SARS_CoV_2_USA_VA_NIDDL_49608_2021	2021-05-14	B.1.1.7	EPI_ISL_3845487	MZ970806
SARS_CoV_2_USA_VA_FBCH_015_2021	2021-05-17	B.1.637	EPI_ISL_4926583	OK399303
SARS_CoV_2_USA_VA_NIDDL_49617_2021	2021-05-17	B.1.526	EPI_ISL_3845489	MZ970807
SARS_CoV_2_USA_VA_NIDDL_49619_2021	2021-05-17	B.1.526	EPI_ISL_3845491	MZ970808
SARS_CoV_2_USA_VA_NIDDL_49624_2021	2021-05-17	B.1.1.7	EPI_ISL_3845493	MZ970809
SARS_CoV_2_USA_VA_NIDDL_49627_2021	2021-05-17	B.1.526	EPI_ISL_3845495	MZ970810
SARS_CoV_2_USA_VA_FBCH_016_2021	2021-05-18	B.1.1.7	EPI_ISL_4926584	OK399304
SARS_CoV_2_USA_VA_FBCH_026_2021	2021-05-18	B.1.526	EPI_ISL_4926588	OK399307
SARS_CoV_2_USA_VA_NIDDL_49661_2021	2021-05-18	B.1.1.7	EPI_ISL_3845497	MZ970811
SARS_CoV_2_USA_VA_NIDDL_49663_2021	2021-05-18	B.1.1.7	EPI_ISL_3845499	MZ970812
SARS_CoV_2_USA_VA_NIDDL_49664_2021	2021-05-18	B.1.1.7	EPI_ISL_3845501	MZ970813
SARS_CoV_2_USA_VA_NIDDL_49668_2021	2021-05-18	B.1.1.7	EPI_ISL_3845502	MZ970814
SARS_CoV_2_USA_VA_NIDDL_49688_2021	2021-05-18	B.1.1.7	EPI_ISL_3845504	MZ970815
SARS_CoV_2_USA_VA_NIDDL_49716_2021	2021-05-19	B.1.1.7	EPI_ISL_3869538	MZ970816
SARS_CoV_2_DJI_NAMRU3_A844_2021	2021-05-20	B.1.525	EPI_ISL_3845322	MZ970734
SARS_CoV_2_USA_VA_NIDDL_49746_2021	2021-05-20	B.1.1.7	EPI_ISL_3845506	MZ970817
SARS_CoV_2_USA_VA_NIDDL_49786_2021	2021-05-21	B.1.1.7	EPI_ISL_3845508	MZ970818
SARS_CoV_2_USA_VA_NIDDL_49798_2021	2021-05-22	B.1.1.7	EPI_ISL_3845510	MZ970819
SARS_CoV_2_USA_VA_FBCH_017_2021	2021-05-24	B.1.617.2	EPI_ISL_4926585	OK399305
SARS_CoV_2_USA_VA_NIDDL_49837_2021	2021-05-25	B.1.526	EPI_ISL_3845512	MZ970820
SARS_CoV_2_USA_VA_NIDDL_49855_2021	2021-05-25	B.1.1.7	EPI_ISL_3845514	MZ970821
SARS_CoV_2_USA_VA_FBCH_003_2021	2021-05-26	B.1.526	EPI_ISL_4926574	OK399296
SARS_CoV_2_USA_VA_FBCH_004_2021	2021-05-26	B.1.526	EPI_ISL_4926577	OK399297
SARS_CoV_2_USA_VA_NIDDL_49879_2021	2021-05-26	B.1.1.7	EPI_ISL_3845516	MZ970822
SARS_CoV_2_USA_VA_FBCH_001_2021	2021-06-01	B.1.1.7	EPI_ISL_4926572	OK399294
SARS_CoV_2_USA_VA_FBCH_002_2021	2021-06-01	B.1.1.7	EPI_ISL_4926573	OK399295
SARS_CoV_2_USA_VA_NIDDL_49911_2021	2021-06-01	B.1.1.7	EPI_ISL_3845518	MZ970823
SARS_CoV_2_USA_VA_NIDDL_49959_2021	2021-06-03	B.1.1.7	EPI_ISL_3845519	MZ970824
SARS_CoV_2_USA_VA_FBCH_113_2021	2021-06-07	B.1.1.7	EPI_ISL_4926655	OK399374
SARS_CoV_2_USA_VA_NIDDL_50310_2021	2021-06-07	B.1.1.7	EPI_ISL_3845521	MZ970825
SARS_CoV_2_USA_VA_FBCH_147_2021	2021-06-08	B.1.1.7	EPI_ISL_4926682	OK399400
SARS_CoV_2_USA_VA_NIDDL_50402_2021	2021-06-10	B.1.1.7	EPI_ISL_3845523	MZ970826
SARS_CoV_2_USA_VA_NIDDL_50854_2021	2021-06-11	B.1.1.7	EPI_ISL_3845525	MZ970827
SARS_CoV_2_USA_FL_NIDDL_50810_2021	2021-06-14	B.1.1.7	EPI_ISL_3845419	MZ970768
SARS_CoV_2_USA_VA_FBCH_315_2021	2021-06-14	B.1.1.7	EPI_ISL_4926760	OK399476
SARS_CoV_2_USA_VA_NIDDL_50872_2021	2021-06-15	B.1.1.7	EPI_ISL_3845527	MZ970828
SARS_CoV_2_USA_VA_NIDDL_50875_2021	2021-06-15	B.1.1.7	EPI_ISL_3845529	MZ970829
SARS_CoV_2_USA_VA_FBCH_148_2021	2021-06-18	B.1.526	EPI_ISL_4926683	OK399401
SARS_CoV_2_USA_VA_NIDDL_51314_2021	2021-06-18	B.1.1.7	EPI_ISL_3845531	MZ970830
SARS_CoV_2_USA_NC_NIDDL_51737_2021	2021-06-20	B.1.617.2	EPI_ISL_4926877	OK394091
SARS_CoV_2_USA_NC_NIDDL_51738_2021	2021-06-21	B.1.617.2	EPI_ISL_3833012	MZ970769
SARS_CoV_2_USA_VA_NIDDL_51327_2021	2021-06-21	B.1.621	EPI_ISL_3845532	MZ970831
SARS_CoV_2_USA_VA_NIDDL_51352_2021	2021-06-22	AY.47	EPI_ISL_3845534	MZ970832
SARS_CoV_2_USA_VA_NIDDL_51358_2021	2021-06-22	B.1.621	EPI_ISL_3845536	MZ970833
SARS_CoV_2_USA_VA_FBCH_149_2021	2021-06-23	AY.25	EPI_ISL_4926684	OK399402
SARS_CoV_2_USA_VA_FBCH_114_2021	2021-06-29	AY.3	EPI_ISL_4926656	OK399375
SARS_CoV_2_DJI_NAMRU3_C675_2021	2021-06-30	AY.44	EPI_ISL_6693741	OL640778
SARS_CoV_2_USA_VA_FBCH_150_2021	2021-07-06	B.1.617.2	EPI_ISL_4926685	OK399403
SARS_CoV_2_USA_VA_FBCH_151_2021	2021-07-06	AY.35	EPI_ISL_4926686	OK399404
SARS_CoV_2_USA_VA_FBCH_363_2021	2021-07-06	AY.25	EPI_ISL_7500790	OL783020
SARS_CoV_2_USA_VA_FBCH_115_2021	2021-07-09	AY.44	EPI_ISL_4926657	OK399376
SARS_CoV_2_USA_VA_FBCH_116_2021	2021-07-09	AY.39	EPI_ISL_4926658	OK399377
SARS_CoV_2_USA_VA_FBCH_332_2021	2021-07-10	AY.44	EPI_ISL_7500767	OL783043
SARS_CoV_2_USA_VA_FBCH_152_2021	2021-07-12	AY.25	EPI_ISL_4926687	OK399405
SARS_CoV_2_USA_VA_FBCH_153_2021	2021-07-14	B.1.617.2	EPI_ISL_4926688	OK399406
SARS_CoV_2_USA_VA_FBCH_204_2021	2021-07-14	B.1.617.2	EPI_ISL_4926727	OK399443
SARS_CoV_2_USA_VA_FBCH_205_2021	2021-07-15	B.1.617.2	EPI_ISL_4926728	OK399444
SARS_CoV_2_USA_VA_FBCH_186_2021	2021-07-16	AY.44	EPI_ISL_4926713	OK399431
SARS_CoV_2_USA_VA_FBCH_307_2021	2021-07-16	AY.39	EPI_ISL_4926753	OK399469
SARS_CoV_2_USA_VA_FBCH_337_2021	2021-07-16	AY.25	EPI_ISL_7500770	OL783040
SARS_CoV_2_USA_VA_FBCH_322_2021	2021-07-17	AY.25	EPI_ISL_7500761	OL783049
SARS_CoV_2_USA_VA_FBCH_338_2021	2021-07-17	B.1.617.2	EPI_ISL_7500771	OL783039
SARS_CoV_2_USA_VA_FBCH_117_2021	2021-07-19	B.1.617.2	EPI_ISL_4926659	OK399378
SARS_CoV_2_USA_VA_FBCH_154_2021	2021-07-19	AY.47	EPI_ISL_4926689	OK399407
SARS_CoV_2_USA_VA_FBCH_156_2021	2021-07-19	B.1.617.2	EPI_ISL_4926690	OK399408
SARS_CoV_2_USA_VA_FBCH_157_2021	2021-07-19	B.1.617.2	EPI_ISL_4926691	OK399409
SARS_CoV_2_USA_VA_FBCH_158_2021	2021-07-20	AY.3	EPI_ISL_4926692	OK399410
SARS_CoV_2_USA_VA_FBCH_159_2021	2021-07-20	B.1.617.2	EPI_ISL_4926693	OK399411
SARS_CoV_2_USA_VA_FBCH_218_2021	2021-07-20	B.1.617.2	EPI_ISL_4926735	OK399451
SARS_CoV_2_USA_VA_NIDDL_52259_2021	2021-07-20	AY.47	EPI_ISL_3845538	MZ970834
SARS_CoV_2_USA_VA_FBCH_118_2021	2021-07-21	AY.3.1	EPI_ISL_4926660	OK399379
SARS_CoV_2_USA_VA_FBCH_119_2021	2021-07-21	B.1.617.2	EPI_ISL_4926661	OK399380
SARS_CoV_2_USA_VA_FBCH_161_2021	2021-07-21	AY.25	EPI_ISL_4926694	OK399412
SARS_CoV_2_USA_VA_FBCH_339_2021	2021-07-21	AY.26	EPI_ISL_7500772	OL783038
SARS_CoV_2_USA_VA_NIDDL_52260_2021	2021-07-21	AY.25	EPI_ISL_3845540	MZ970835
SARS_CoV_2_USA_VA_FBCH_162_2021	2021-07-22	B.1.617.2	EPI_ISL_4926695	OK399413
SARS_CoV_2_USA_VA_FBCH_340_2021	2021-07-25	AY.25	EPI_ISL_7500773	OL783037
SARS_CoV_2_USA_VA_FBCH_120_2021	2021-07-26	B.1.617.2	EPI_ISL_4926662	OK399381
SARS_CoV_2_USA_VA_FBCH_121_2021	2021-07-26	AY.47	EPI_ISL_4926663	OK399382
SARS_CoV_2_USA_VA_FBCH_164_2021	2021-07-26	AY.47	EPI_ISL_4926696	OK399414
SARS_CoV_2_USA_VA_FBCH_165_2021	2021-07-26	B.1.617.2	EPI_ISL_4926697	OK399415
SARS_CoV_2_USA_VA_FBCH_166_2021	2021-07-26	AY.3	EPI_ISL_4926698	OK399416
SARS_CoV_2_USA_VA_FBCH_123_2021	2021-07-27	AY.3	EPI_ISL_4926664	OK399383
SARS_CoV_2_USA_VA_FBCH_125_2021	2021-07-27	AY.25	EPI_ISL_4926665	OK399384
SARS_CoV_2_USA_VA_FBCH_168_2021	2021-07-27	AY.44	EPI_ISL_4926700	OK399418
SARS_CoV_2_USA_VA_FBCH_169_2021	2021-07-27	AY.47	EPI_ISL_4926701	OK399419
SARS_CoV_2_USA_VA_FBCH_206_2021	2021-07-27	B.1.617.2	EPI_ISL_4926729	OK399445
SARS_CoV_2_USA_VA_FBCH_171_2021	2021-07-28	AY.26	EPI_ISL_4926702	OK399420
SARS_CoV_2_USA_VA_FBCH_172_2021	2021-07-28	AY.47	EPI_ISL_4926703	OK399421
SARS_CoV_2_USA_VA_FBCH_187_2021	2021-07-28	AY.47	EPI_ISL_4926714	OK399432
SARS_CoV_2_USA_VA_FBCH_188_2021	2021-07-28	AY.47	EPI_ISL_4926715	OK399433
SARS_CoV_2_USA_VA_FBCH_208_2021	2021-07-28	B.1.617.2	EPI_ISL_4926730	OK399446
SARS_CoV_2_ESP_Rota_28_2021	2021-07-29	AY.9	EPI_ISL_3845405	MZ970712
SARS_CoV_2_ESP_Rota_33_2021	2021-07-29	AY.9	EPI_ISL_3845408	MZ970713
SARS_CoV_2_ESP_Rota_39_2021	2021-07-29	AY.9	EPI_ISL_3845411	MZ970714
SARS_CoV_2_ESP_Rota_44_2021	2021-07-29	AY.9	EPI_ISL_3845414	MZ970715
SARS_CoV_2_USA_VA_FBCH_126_2021	2021-07-29	B.1.617.2	EPI_ISL_4926666	OK399385
SARS_CoV_2_USA_VA_FBCH_128_2021	2021-07-29	B.1.617.2	EPI_ISL_4926667	OK399386
SARS_CoV_2_USA_VA_FBCH_129_2021	2021-07-29	B.1.617.2	EPI_ISL_4926668	OK399387
SARS_CoV_2_USA_VA_FBCH_189_2021	2021-07-29	AY.47	EPI_ISL_4926716	OK399434
SARS_CoV_2_USA_VA_FBCH_190_2021	2021-07-29	AY.44	EPI_ISL_4926717	OK399435
SARS_CoV_2_USA_VA_FBCH_191_2021	2021-07-29	B.1.617.2	EPI_ISL_4926718	OK399436
SARS_CoV_2_USA_VA_FBCH_192_2021	2021-07-29	B.1.617.2	EPI_ISL_4926719	OK399437
SARS_CoV_2_USA_VA_FBCH_193_2021	2021-07-29	AY.3	EPI_ISL_4926720	OK399438
SARS_CoV_2_USA_VA_FBCH_209_2021	2021-07-29	AY.3	EPI_ISL_4926731	OK399447
SARS_CoV_2_USA_VA_FBCH_210_2021	2021-07-29	B.1.617.2	EPI_ISL_4926732	OK399448
SARS_CoV_2_USA_VA_FBCH_130_2021	2021-07-30	B.1.617.2	EPI_ISL_4926669	OK399388
SARS_CoV_2_USA_VA_FBCH_131_2021	2021-07-30	B.1.617.2	EPI_ISL_4926670	OK399389
SARS_CoV_2_USA_VA_FBCH_212_2021	2021-07-30	AY.25	EPI_ISL_4926733	OK399449
SARS_CoV_2_USA_VA_FBCH_341_2021	2021-07-30	AY.3	EPI_ISL_7500774	OL783036
SARS_CoV_2_USA_VA_FBCH_329_2021	2021-07-31	B.1.617.2	EPI_ISL_7500764	OL783046
SARS_CoV_2_USA_SC_NMRTC_COV_735_2021	2021-08-02	AY.47	EPI_ISL_4926544	OK394128
SARS_CoV_2_USA_SC_NMRTC_MRB_2879_2021	2021-08-02	B.1.617.2	EPI_ISL_4926570	OK394154
SARS_CoV_2_USA_VA_FBCH_238_2021	2021-08-02	B.1.617.2	EPI_ISL_4926749	OK399465
SARS_CoV_2_USA_VA_FBCH_239_2021	2021-08-02	B.1.617.2	EPI_ISL_7500705	OL783108
SARS_CoV_2_USA_VA_FBCH_253_2021	2021-08-02	AY.3	EPI_ISL_7500716	OL783096
SARS_CoV_2_USA_VA_FBCH_258_2021	2021-08-02	B.1.617.2	EPI_ISL_7500720	OL783091
SARS_CoV_2_USA_VA_FBCH_260_2021	2021-08-02	AY.25	EPI_ISL_7500722	OL783089
SARS_CoV_2_USA_VA_FBCH_268_2021	2021-08-02	AY.5	EPI_ISL_7500729	OL783082
SARS_CoV_2_USA_VA_FBCH_269_2021	2021-08-02	AY.44	EPI_ISL_7500730	OL783081
SARS_CoV_2_USA_VA_FBCH_270_2021	2021-08-02	AY.47	EPI_ISL_7500731	OL783080
SARS_CoV_2_USA_VA_FBCH_273_2021	2021-08-02	AY.3	EPI_ISL_7500733	OL783078
SARS_CoV_2_USA_VA_FBCH_278_2021	2021-08-02	AY.3	EPI_ISL_7500737	OL783074
SARS_CoV_2_USA_VA_FBCH_296_2021	2021-08-02	B.1.617.2	EPI_ISL_7500750	OL783060
SARS_CoV_2_USA_VA_FBCH_303_2021	2021-08-02	AY.47	EPI_ISL_4926750	OK399466
SARS_CoV_2_USA_VA_FBCH_304_2021	2021-08-02	AY.5	EPI_ISL_4926751	OK399467
SARS_CoV_2_USA_VA_FBCH_320_2021	2021-08-02	AY.25	EPI_ISL_7500759	OL783051
SARS_CoV_2_USA_VA_FBCH_330_2021	2021-08-02	B.1.617.2	EPI_ISL_7500765	OL783045
SARS_CoV_2_USA_VA_NIDDL_52287_2021	2021-08-02	AY.47	EPI_ISL_3845546	MZ970837
SARS_CoV_2_USA_NY_MEDDAC_FD_020_2021	2021-08-03	AY.25	EPI_ISL_4926440	OK394249
SARS_CoV_2_USA_VA_FBCH_259_2021	2021-08-03	AY.44	EPI_ISL_7500721	OL783090
SARS_CoV_2_USA_VA_FBCH_262_2021	2021-08-03	AY.3	EPI_ISL_7500724	OL783087
SARS_CoV_2_USA_VA_FBCH_265_2021	2021-08-03	B.1.617.2	EPI_ISL_7500726	OL783085
SARS_CoV_2_USA_VA_FBCH_266_2021	2021-08-03	AY.47	EPI_ISL_7500727	OL783084
SARS_CoV_2_USA_VA_FBCH_267_2021	2021-08-03	B.1.617.2	EPI_ISL_7500728	OL783083
SARS_CoV_2_USA_VA_FBCH_274_2021	2021-08-03	B.1.617.2	EPI_ISL_7500734	OL783077
SARS_CoV_2_USA_VA_FBCH_301_2021	2021-08-03	AY.20	EPI_ISL_7500754	OL783056
SARS_CoV_2_USA_VA_FBCH_318_2021	2021-08-03	B.1.617.2	EPI_ISL_7500757	OL783053
SARS_CoV_2_USA_VA_FBCH_342_2021	2021-08-03	B.1.617.2	EPI_ISL_7500775	OL783035
SARS_CoV_2_USA_VA_NIDDL_52286_2021	2021-08-03	AY.3	EPI_ISL_3845544	MZ970836
SARS_CoV_2_USA_NY_MEDDAC_FD_023_2021	2021-08-04	AY.25	EPI_ISL_4926441	OK394250
SARS_CoV_2_USA_NY_MEDDAC_FD_024_2021	2021-08-04	B.1.617.2	EPI_ISL_4926442	OK394251
SARS_CoV_2_USA_NY_MEDDAC_FD_025_2021	2021-08-04	AY.25	EPI_ISL_4926443	OK394252
SARS_CoV_2_USA_NY_MEDDAC_FD_026_2021	2021-08-04	AY.25	EPI_ISL_4926444	OK394253
SARS_CoV_2_USA_NY_MEDDAC_FD_028_2021	2021-08-04	AY.25	EPI_ISL_4926445	OK394254
SARS_CoV_2_USA_NY_MEDDAC_FD_030_2021	2021-08-04	AY.25	EPI_ISL_4926446	OK394255
SARS_CoV_2_USA_VA_FBCH_234_2021	2021-08-04	B.1.617.2	EPI_ISL_4926745	OK399461
SARS_CoV_2_USA_VA_FBCH_251_2021	2021-08-04	AY.44	EPI_ISL_7500714	OL783098
SARS_CoV_2_USA_VA_FBCH_264_2021	2021-08-04	B.1.617.2	EPI_ISL_7500725	OL783086
SARS_CoV_2_USA_VA_FBCH_293_2021	2021-08-04	AY.3	EPI_ISL_7500747	OL783063
SARS_CoV_2_USA_VA_FBCH_298_2021	2021-08-04	AY.25	EPI_ISL_7500751	OL783059
SARS_CoV_2_USA_VA_FBCH_856_2021	2021-08-04	AY.15	EPI_ISL_7500971	OL782840
SARS_CoV_2_USA_NY_MEDDAC_FD_032_2021	2021-08-05	AY.25	EPI_ISL_4926447	OK394256
SARS_CoV_2_USA_SC_NMRTC_HEP_13384_2021	2021-08-05	AY.3	EPI_ISL_4926555	OK394139
SARS_CoV_2_USA_VA_FBCH_311_2021	2021-08-05	AY.44	EPI_ISL_4926756	OK399472
SARS_CoV_2_USA_VA_FBCH_317_2021	2021-08-05	AY.44	EPI_ISL_7500756	OL783054
SARS_CoV_2_DJI_NAMRU3_C121_2021	2021-08-06	AY.46	EPI_ISL_6693740	OL640777
SARS_CoV_2_USA_NY_MEDDAC_FD_034_2021	2021-08-06	AY.25	EPI_ISL_4926448	OK394257
SARS_CoV_2_USA_NY_MEDDAC_FD_035_2021	2021-08-06	AY.25	EPI_ISL_4926449	OK394258
SARS_CoV_2_USA_SC_NMRTC_HEP_13397_2021	2021-08-06	AY.4	EPI_ISL_4926556	OK394140
SARS_CoV_2_USA_VA_FBCH_230_2021	2021-08-06	AY.25	EPI_ISL_4926742	OK399458
SARS_CoV_2_USA_VA_FBCH_231_2021	2021-08-06	B.1.617.2	EPI_ISL_4926743	OK399459
SARS_CoV_2_USA_VA_FBCH_245_2021	2021-08-06	AY.47	EPI_ISL_7500709	OL783104
SARS_CoV_2_USA_VA_FBCH_246_2021	2021-08-06	B.1.617.2	EPI_ISL_7500710	OL783103
SARS_CoV_2_USA_VA_FBCH_248_2021	2021-08-06	B.1.617.2	EPI_ISL_7500712	OL783101
SARS_CoV_2_USA_VA_FBCH_249_2021	2021-08-06	B.1.617.2	EPI_ISL_7668402	OL783100
SARS_CoV_2_USA_VA_FBCH_252_2021	2021-08-06	AY.26	EPI_ISL_7500715	OL783097
SARS_CoV_2_USA_VA_FBCH_255_2021	2021-08-06	B.1.617.2	EPI_ISL_7500718	OL783094
SARS_CoV_2_USA_VA_FBCH_295_2021	2021-08-07	B.1.617.2	EPI_ISL_7500749	OL783061
SARS_CoV_2_USA_VA_FBCH_366_2021	2021-08-07	AY.3	EPI_ISL_7500791	OL783019
SARS_CoV_2_USA_VA_FBCH_367_2021	2021-08-08	AY.5	EPI_ISL_7500792	OL783018
SARS_CoV_2_USA_FL_AHCS_0006_2021	2021-08-09	AY.20	EPI_ISL_7887395	OL957321
SARS_CoV_2_USA_NY_MEDDAC_FD_036_2021	2021-08-09	B.1.617.2	EPI_ISL_4926450	OK394259
SARS_CoV_2_USA_NY_MEDDAC_FD_037_2021	2021-08-09	AY.25	EPI_ISL_4926451	OK394260
SARS_CoV_2_USA_NY_MEDDAC_FD_038_2021	2021-08-09	AY.39	EPI_ISL_4926452	OK394261
SARS_CoV_2_USA_NY_MEDDAC_FD_039_2021	2021-08-09	B.1.617.2	EPI_ISL_4926453	OK394262
SARS_CoV_2_USA_NY_MEDDAC_FD_040_2021	2021-08-09	AY.25	EPI_ISL_4926454	OK394263
SARS_CoV_2_USA_NY_MEDDAC_FD_041_2021	2021-08-09	AY.25	EPI_ISL_4926455	OK394264
SARS_CoV_2_USA_NY_MEDDAC_FD_042_2021	2021-08-09	AY.25	EPI_ISL_4926456	OK394265
SARS_CoV_2_USA_SC_NMRTC_COV_815_2021	2021-08-09	AY.44	EPI_ISL_4926545	OK394129
SARS_CoV_2_USA_SC_NMRTC_HEP_13465_2021	2021-08-09	AY.39	EPI_ISL_4926557	OK394141
SARS_CoV_2_USA_SC_NMRTC_MRB_2929_2021	2021-08-09	AY.44	EPI_ISL_4926571	OK394155
SARS_CoV_2_USA_VA_FBCH_226_2021	2021-08-09	B.1.617.2	EPI_ISL_4926738	OK399454
SARS_CoV_2_USA_VA_FBCH_229_2021	2021-08-09	AY.46	EPI_ISL_4926741	OK399457
SARS_CoV_2_USA_VA_FBCH_232_2021	2021-08-09	B.1.617.2	EPI_ISL_4926744	OK399460
SARS_CoV_2_USA_VA_FBCH_235_2021	2021-08-09	AY.44	EPI_ISL_4926746	OK399462
SARS_CoV_2_USA_VA_FBCH_240_2021	2021-08-09	B.1.617.2	EPI_ISL_7500706	OL783107
SARS_CoV_2_USA_VA_FBCH_244_2021	2021-08-09	AY.47	EPI_ISL_7500708	OL783105
SARS_CoV_2_USA_VA_FBCH_254_2021	2021-08-09	B.1.617.2	EPI_ISL_7500717	OL783095
SARS_CoV_2_USA_VA_FBCH_257_2021	2021-08-09	AY.3	EPI_ISL_7668403	OL783092
SARS_CoV_2_USA_VA_FBCH_261_2021	2021-08-09	B.1.617.2	EPI_ISL_7500723	OL783088
SARS_CoV_2_USA_VA_FBCH_280_2021	2021-08-09	B.1.617.2	EPI_ISL_7500739	OL783072
SARS_CoV_2_USA_VA_FBCH_284_2021	2021-08-09	B.1.617.2	EPI_ISL_7500741	OL783070
SARS_CoV_2_USA_VA_FBCH_368_2021	2021-08-09	AY.3	EPI_ISL_7500793	OL783017
SARS_CoV_2_USA_NY_MEDDAC_FD_044_2021	2021-08-10	AY.25	EPI_ISL_4926457	OK394266
SARS_CoV_2_USA_NY_MEDDAC_FD_045_2021	2021-08-10	B.1.617.2	EPI_ISL_4926458	OK394267
SARS_CoV_2_USA_NY_MEDDAC_FD_046_2021	2021-08-10	AY.3	EPI_ISL_4926459	OK394268
SARS_CoV_2_USA_VA_FBCH_228_2021	2021-08-10	B.1.617.2	EPI_ISL_4926740	OK399456
SARS_CoV_2_USA_VA_FBCH_236_2021	2021-08-10	B.1.617.2	EPI_ISL_4926747	OK399463
SARS_CoV_2_USA_VA_FBCH_237_2021	2021-08-10	B.1.617.2	EPI_ISL_4926748	OK399464
SARS_CoV_2_USA_VA_FBCH_243_2021	2021-08-10	AY.39	EPI_ISL_7500707	OL783106
SARS_CoV_2_USA_VA_FBCH_250_2021	2021-08-10	AY.25	EPI_ISL_7500713	OL783099
SARS_CoV_2_USA_VA_FBCH_276_2021	2021-08-10	AY.3	EPI_ISL_7500736	OL783075
SARS_CoV_2_USA_VA_FBCH_292_2021	2021-08-10	B.1.617.2	EPI_ISL_7500745	OL783064
SARS_CoV_2_USA_VA_FBCH_294_2021	2021-08-10	AY.47	EPI_ISL_7500748	OL783062
SARS_CoV_2_USA_VA_FBCH_327_2021	2021-08-10	AY.26	EPI_ISL_7500763	OL783047
SARS_CoV_2_USA_NY_MEDDAC_FD_047_2021	2021-08-11	B.1.617.2	EPI_ISL_4926460	OK394269
SARS_CoV_2_USA_SC_NMRTC_COV_852_2021	2021-08-11	AY.47	EPI_ISL_4926546	OK394130
SARS_CoV_2_USA_SC_NMRTC_HEP_13556_2021	2021-08-11	AY.44	EPI_ISL_4926558	OK394142
SARS_CoV_2_USA_VA_FBCH_309_2021	2021-08-11	AY.39	EPI_ISL_4926754	OK399470
SARS_CoV_2_USA_NY_MEDDAC_FD_048_2021	2021-08-12	B.1.617.2	EPI_ISL_4926461	OK394270
SARS_CoV_2_USA_SC_NMRTC_COV_874_2021	2021-08-12	AY.39	EPI_ISL_4926547	OK394131
SARS_CoV_2_USA_SC_NMRTC_COV_876_2021	2021-08-12	AY.3	EPI_ISL_4926548	OK394132
SARS_CoV_2_USA_SC_NMRTC_HEP_13576_2021	2021-08-12	B.1.617.2	EPI_ISL_4926559	OK394143
SARS_CoV_2_USA_VA_FBCH_227_2021	2021-08-12	AY.20	EPI_ISL_4926739	OK399455
SARS_CoV_2_USA_VA_FBCH_247_2021	2021-08-12	AY.25	EPI_ISL_7500711	OL783102
SARS_CoV_2_USA_VA_FBCH_256_2021	2021-08-12	B.1.617.2	EPI_ISL_7500719	OL783093
SARS_CoV_2_USA_VA_FBCH_272_2021	2021-08-12	B.1.617.2	EPI_ISL_7500732	OL783079
SARS_CoV_2_USA_VA_FBCH_275_2021	2021-08-12	AY.25	EPI_ISL_7500735	OL783076
SARS_CoV_2_USA_VA_FBCH_279_2021	2021-08-12	B.1.617.2	EPI_ISL_7500738	OL783073
SARS_CoV_2_USA_VA_FBCH_285_2021	2021-08-12	AY.25	EPI_ISL_7500742	OL783069
SARS_CoV_2_USA_VA_FBCH_369_2021	2021-08-12	B.1.617.2	EPI_ISL_7500794	OL783016
SARS_CoV_2_USA_VA_FBCH_223_2021	2021-08-13	B.1.617.2	EPI_ISL_4926737	OK399453
SARS_CoV_2_USA_VA_FBCH_302_2021	2021-08-13	AY.25	EPI_ISL_7500755	OL783055
SARS_CoV_2_USA_VA_FBCH_033_2021	2021-08-14	B.1.617.2	EPI_ISL_4926590	OK399309
SARS_CoV_2_USA_VA_FBCH_319_2021	2021-08-14	B.1.617.2	EPI_ISL_7500758	OL783052
SARS_CoV_2_USA_SC_NMRTC_HEP_13698_2021	2021-08-15	AY.39	EPI_ISL_4926560	OK394144
SARS_CoV_2_USA_VA_FBCH_031_2021	2021-08-15	B.1.637	EPI_ISL_4926589	OK399308
SARS_CoV_2_USA_VA_FBCH_344_2021	2021-08-15	B.1.617.2	EPI_ISL_7500776	OL783034
SARS_CoV_2_USA_NY_MEDDAC_FD_049_2021	2021-08-16	AY.44	EPI_ISL_4926462	OK394271
SARS_CoV_2_USA_NY_MEDDAC_FD_050_2021	2021-08-16	B.1.617.2	EPI_ISL_4926463	OK394272
SARS_CoV_2_USA_SC_NMRTC_COV_908_2021	2021-08-16	AY.47	EPI_ISL_4926549	OK394133
SARS_CoV_2_USA_SC_NMRTC_COV_914_2021	2021-08-16	AY.39	EPI_ISL_4926550	OK394134
SARS_CoV_2_USA_SC_NMRTC_COV_936_2021	2021-08-16	AY.39	EPI_ISL_4926551	OK394135
SARS_CoV_2_USA_SC_NMRTC_COV_945_2021	2021-08-16	AY.3	EPI_ISL_4926552	OK394136
SARS_CoV_2_USA_VA_FBCH_221_2021	2021-08-16	B.1.617.2	EPI_ISL_4926736	OK399452
SARS_CoV_2_USA_VA_FBCH_282_2021	2021-08-16	AY.25	EPI_ISL_7500740	OL783071
SARS_CoV_2_USA_VA_FBCH_286_2021	2021-08-16	B.1.617.2	EPI_ISL_7500743	OL783068
SARS_CoV_2_USA_VA_FBCH_288_2021	2021-08-16	AY.3	EPI_ISL_7500744	OL783067
SARS_CoV_2_USA_VA_FBCH_289_2021	2021-08-16	B.1.617.2	EPI_ISL_7668404	OL783066
SARS_CoV_2_USA_VA_FBCH_290_2021	2021-08-16	B.1.617.2	EPI_ISL_7693652	OL783065
SARS_CoV_2_USA_VA_FBCH_371_2021	2021-08-16	B.1.617.2	EPI_ISL_4926761	OK399477
SARS_CoV_2_USA_VA_FBCH_372_2021	2021-08-16	AY.3	EPI_ISL_4926762	OK399478
SARS_CoV_2_USA_VA_FBCH_374_2021	2021-08-16	B.1.617.2	data not submitted	data not submitted
SARS_CoV_2_USA_VA_FBCH_375_2021	2021-08-16	B.1.617.2	EPI_ISL_4926763	OK399479
SARS_CoV_2_USA_VA_FBCH_377_2021	2021-08-16	AY.44	EPI_ISL_4926765	OK399481
SARS_CoV_2_USA_VA_FBCH_378_2021	2021-08-16	AY.25	EPI_ISL_4926766	OK399482
SARS_CoV_2_USA_VA_FBCH_380_2021	2021-08-16	AY.44	EPI_ISL_4926767	OK399483
SARS_CoV_2_USA_VA_FBCH_381_2021	2021-08-16	B.1.617.2	EPI_ISL_4926768	OK399484
SARS_CoV_2_USA_VA_FBCH_382_2021	2021-08-16	B.1.617.2	EPI_ISL_4926769	OK399485
SARS_CoV_2_USA_VA_FBCH_383_2021	2021-08-16	B.1.617.2	EPI_ISL_4926770	OK399486
SARS_CoV_2_USA_VA_FBCH_384_2021	2021-08-16	AY.25	EPI_ISL_4926771	OK399487
SARS_CoV_2_USA_VA_FBCH_385_2021	2021-08-16	B.1.617.2	EPI_ISL_4926772	OK399488
SARS_CoV_2_USA_VA_FBCH_386_2021	2021-08-16	AY.39	EPI_ISL_4926773	OK438218
SARS_CoV_2_USA_VA_FBCH_399_2021	2021-08-16	B.1.617.2	EPI_ISL_4926786	OK399501
SARS_CoV_2_USA_NY_MEDDAC_FD_053_2021	2021-08-17	B.1.617.2	EPI_ISL_4926464	OK394273
SARS_CoV_2_USA_NY_MEDDAC_FD_054_2021	2021-08-17	B.1.617.2	EPI_ISL_4926465	OK394274
SARS_CoV_2_USA_SC_NMRTC_COV_988_2021	2021-08-17	AY.39	EPI_ISL_4926553	OK394137
SARS_CoV_2_USA_SC_NMRTC_COV_994_2021	2021-08-17	AY.39	EPI_ISL_4926554	OK394138
SARS_CoV_2_USA_VA_FBCH_376_2021	2021-08-17	AY.44	EPI_ISL_4926764	OK399480
SARS_CoV_2_USA_VA_FBCH_387_2021	2021-08-17	B.1.617.2	EPI_ISL_4926774	OK399489
SARS_CoV_2_USA_VA_FBCH_388_2021	2021-08-17	AY.3	EPI_ISL_4926775	OK399490
SARS_CoV_2_USA_VA_FBCH_389_2021	2021-08-17	AY.47	EPI_ISL_4926776	OK399491
SARS_CoV_2_USA_VA_FBCH_390_2021	2021-08-17	B.1.617.2	EPI_ISL_4926777	OK399492
SARS_CoV_2_USA_VA_FBCH_392_2021	2021-08-17	AY.44	EPI_ISL_4926779	OK399494
SARS_CoV_2_USA_VA_FBCH_393_2021	2021-08-17	AY.3	EPI_ISL_4926780	OK399495
SARS_CoV_2_USA_VA_FBCH_394_2021	2021-08-17	AY.44	EPI_ISL_4926781	OK399496
SARS_CoV_2_USA_VA_FBCH_395_2021	2021-08-17	AY.47	EPI_ISL_4926782	OK399497
SARS_CoV_2_USA_VA_FBCH_396_2021	2021-08-17	B.1.617.2	EPI_ISL_4926783	OK399498
SARS_CoV_2_USA_VA_FBCH_397_2021	2021-08-17	AY.46.4	EPI_ISL_4926784	OK399499
SARS_CoV_2_USA_VA_FBCH_398_2021	2021-08-17	B.1.617.2	EPI_ISL_4926785	OK399500
SARS_CoV_2_USA_VA_FBCH_400_2021	2021-08-17	AY.3	EPI_ISL_4926787	OK399502
SARS_CoV_2_USA_VA_FBCH_408_2021	2021-08-17	AY.3	EPI_ISL_4926792	OK399506
SARS_CoV_2_USA_NY_MEDDAC_FD_056_2021	2021-08-18	AY.3	EPI_ISL_4926467	OK394276
SARS_CoV_2_USA_SC_NMRTC_COV_1002_2021	2021-08-18	AY.39	EPI_ISL_4926520	OK394104
SARS_CoV_2_USA_SC_NMRTC_COV_1003_2021	2021-08-18	AY.25	EPI_ISL_4926521	OK394105
SARS_CoV_2_USA_SC_NMRTC_COV_1014_2021	2021-08-18	AY.26	EPI_ISL_4926522	OK394106
SARS_CoV_2_USA_SC_NMRTC_COV_1020_2021	2021-08-18	AY.39	EPI_ISL_4926523	OK394107
SARS_CoV_2_USA_VA_FBCH_391_2021	2021-08-18	AY.25	EPI_ISL_4926778	OK399493
SARS_CoV_2_USA_VA_FBCH_401_2021	2021-08-18	AY.25	EPI_ISL_4926788	OK399503
SARS_CoV_2_USA_VA_FBCH_403_2021	2021-08-18	AY.26	EPI_ISL_4926789	OK399504
SARS_CoV_2_USA_VA_FBCH_404_2021	2021-08-18	AY.39	EPI_ISL_4926790	OK438219
SARS_CoV_2_USA_VA_FBCH_407_2021	2021-08-18	B.1.617.2	EPI_ISL_4926791	OK399505
SARS_CoV_2_USA_VA_FBCH_412_2021	2021-08-18	B.1.617.2	EPI_ISL_4926793	OK399507
SARS_CoV_2_USA_VA_FBCH_413_2021	2021-08-18	AY.20	EPI_ISL_4926794	OK399508
SARS_CoV_2_USA_NY_MEDDAC_FD_055_2021	2021-08-19	AY.25	EPI_ISL_4926466	OK394275
SARS_CoV_2_USA_NY_MEDDAC_FD_057_2021	2021-08-19	AY.3	EPI_ISL_4926468	OK394277
SARS_CoV_2_USA_NY_MEDDAC_FD_060_2021	2021-08-20	AY.44	EPI_ISL_4926469	OK394278
SARS_CoV_2_USA_SC_NMRTC_COV_1079_2021	2021-08-20	B.1.617.2	EPI_ISL_4926524	OK394108
SARS_CoV_2_USA_VA_FBCH_417_2021	2021-08-20	AY.47	EPI_ISL_7500797	OL783015
SARS_CoV_2_USA_VA_FBCH_419_2021	2021-08-20	B.1.617.2	EPI_ISL_7500798	OL783014
SARS_CoV_2_USA_VA_FBCH_421_2021	2021-08-20	AY.25	EPI_ISL_7500799	OL783013
SARS_CoV_2_USA_VA_FBCH_422_2021	2021-08-20	AY.20	EPI_ISL_7500800	OL783012
SARS_CoV_2_USA_VA_FBCH_423_2021	2021-08-20	AY.39	EPI_ISL_7500801	OL783011
SARS_CoV_2_USA_VA_FBCH_424_2021	2021-08-20	AY.3	EPI_ISL_7500802	OL783010
SARS_CoV_2_USA_VA_FBCH_425_2021	2021-08-20	AY.20	EPI_ISL_7500803	OL783009
SARS_CoV_2_USA_VA_FBCH_426_2021	2021-08-20	AY.13	EPI_ISL_7500804	OL783008
SARS_CoV_2_USA_VA_FBCH_434_2021	2021-08-20	AY.44	EPI_ISL_7500808	OL783004
SARS_CoV_2_USA_VA_FBCH_446_2021	2021-08-22	AY.20	EPI_ISL_7500819	OL782993
SARS_CoV_2_USA_VA_FBCH_455_2021	2021-08-22	B.1.617.2	EPI_ISL_7500825	OL782986
SARS_CoV_2_USA_SC_NMRTC_COV_1125_2021	2021-08-23	AY.39	EPI_ISL_4926525	OK394109
SARS_CoV_2_USA_SC_NMRTC_COV_1134_2021	2021-08-23	AY.47	EPI_ISL_4926526	OK394110
SARS_CoV_2_USA_VA_FBCH_427_2021	2021-08-23	AY.26	EPI_ISL_7500805	OL783007
SARS_CoV_2_USA_VA_FBCH_430_2021	2021-08-23	AY.3	EPI_ISL_7500806	OL783006
SARS_CoV_2_USA_VA_FBCH_433_2021	2021-08-23	B.1.617.2	EPI_ISL_7500807	OL783005
SARS_CoV_2_USA_VA_FBCH_435_2021	2021-08-23	AY.3	EPI_ISL_7500809	OL783003
SARS_CoV_2_USA_VA_FBCH_436_2021	2021-08-23	AY.3	EPI_ISL_7500810	OL783002
SARS_CoV_2_USA_VA_FBCH_437_2021	2021-08-23	B.1.617.2	EPI_ISL_7500811	OL783001
SARS_CoV_2_USA_VA_FBCH_438_2021	2021-08-23	AY.26	EPI_ISL_7500812	OL783000
SARS_CoV_2_USA_VA_FBCH_439_2021	2021-08-23	B.1.617.2	EPI_ISL_7500813	OL782999
SARS_CoV_2_USA_VA_FBCH_440_2021	2021-08-23	B.1.617.2	EPI_ISL_7500814	OL782998
SARS_CoV_2_USA_VA_FBCH_441_2021	2021-08-23	AY.43	EPI_ISL_7500815	OL782997
SARS_CoV_2_USA_VA_FBCH_442_2021	2021-08-23	AY.20	EPI_ISL_7500816	OL782996
SARS_CoV_2_USA_SC_NMRTC_COV_1154_2021	2021-08-24	AY.39	EPI_ISL_4926527	OK394111
SARS_CoV_2_USA_SC_NMRTC_COV_1161_2021	2021-08-24	AY.47	EPI_ISL_4926528	OK394112
SARS_CoV_2_USA_SC_NMRTC_COV_1162_2021	2021-08-24	AY.47	EPI_ISL_4926529	OK394113
SARS_CoV_2_DJI_NAMRU3_C775_2021	2021-08-25	B.1.617.2	EPI_ISL_6693742	OL640779
SARS_CoV_2_USA_NY_MEDDAC_FD_067_2021	2021-08-25	B.1.617.2	EPI_ISL_4926470	OK394279
SARS_CoV_2_USA_NY_MEDDAC_FD_068_2021	2021-08-25	B.1.617.2	EPI_ISL_4926471	OK394280
SARS_CoV_2_USA_SC_NMRTC_HEP_14029_2021	2021-08-25	AY.25	EPI_ISL_4926561	OK394145
SARS_CoV_2_USA_VA_FBCH_453_2021	2021-08-25	AY.39	EPI_ISL_7500823	OL782988
SARS_CoV_2_USA_VA_FBCH_457_2021	2021-08-25	AY.3	EPI_ISL_7500826	OL782985
SARS_CoV_2_USA_VA_FBCH_458_2021	2021-08-25	B.1.617.2	EPI_ISL_7500827	OL782984
SARS_CoV_2_USA_VA_FBCH_460_2021	2021-08-25	AY.39	EPI_ISL_7500828	OL782983
SARS_CoV_2_USA_VA_FBCH_461_2021	2021-08-25	AY.44	EPI_ISL_7500829	OL782982
SARS_CoV_2_USA_NY_MEDDAC_FD_070_2021	2021-08-26	AY.3	EPI_ISL_4926472	OK394281
SARS_CoV_2_USA_NY_MEDDAC_FD_071_2021	2021-08-26	AY.44	EPI_ISL_4926473	OK394282
SARS_CoV_2_USA_NY_MEDDAC_FD_072_2021	2021-08-26	AY.44	EPI_ISL_4926474	OK394283
SARS_CoV_2_USA_NY_MEDDAC_FD_073_2021	2021-08-26	AY.44	EPI_ISL_4926475	OK394284
SARS_CoV_2_USA_SC_NMRTC_COV_1193_2021	2021-08-26	AY.44	EPI_ISL_4926530	OK394114
SARS_CoV_2_USA_SC_NMRTC_COV_1199_2021	2021-08-26	B.1.617.2	EPI_ISL_4926531	OK394115
SARS_CoV_2_USA_SC_NMRTC_COV_1201_2021	2021-08-26	AY.47	EPI_ISL_4926532	OK394116
SARS_CoV_2_USA_SC_NMRTC_COV_1205_2021	2021-08-26	B.1.617.2	EPI_ISL_4926533	OK394117
SARS_CoV_2_USA_SC_NMRTC_HEP_14069_2021	2021-08-26	AY.3	EPI_ISL_4926562	OK394146
SARS_CoV_2_USA_NY_MEDDAC_FD_074_2021	2021-08-27	B.1.617.2	EPI_ISL_4926476	OK394285
SARS_CoV_2_USA_VA_FBCH_414_2021	2021-08-27	AY.3	EPI_ISL_4926795	OK399509
SARS_CoV_2_USA_VA_FBCH_445_2021	2021-08-27	AY.26	EPI_ISL_7500818	OL782994
SARS_CoV_2_USA_VA_FBCH_448_2021	2021-08-27	AY.34	EPI_ISL_7500820	OL782992
SARS_CoV_2_USA_VA_FBCH_449_2021	2021-08-27	AY.34	EPI_ISL_7500821	OL782991
SARS_CoV_2_USA_VA_FBCH_450_2021	2021-08-27	AY.26	EPI_ISL_7668405	OL782990
SARS_CoV_2_USA_VA_FBCH_452_2021	2021-08-27	AY.34	EPI_ISL_7500822	OL782989
SARS_CoV_2_USA_VA_FBCH_454_2021	2021-08-27	AY.25	EPI_ISL_7500824	OL782987
SARS_CoV_2_USA_SC_NMRTC_HEP_14113_2021	2021-08-28	B.1.617.2	EPI_ISL_4926563	OK394147
SARS_CoV_2_USA_NY_MEDDAC_FD_075_2021	2021-08-30	AY.44	EPI_ISL_4926477	OK394286
SARS_CoV_2_USA_NY_MEDDAC_FD_076_2021	2021-08-30	AY.44	EPI_ISL_4926478	OK394287
SARS_CoV_2_USA_NY_MEDDAC_FD_077_2021	2021-08-30	B.1.617.2	EPI_ISL_4926479	OK394288
SARS_CoV_2_USA_NY_MEDDAC_FD_078_2021	2021-08-30	AY.25	EPI_ISL_4926480	OK394289
SARS_CoV_2_USA_NY_MEDDAC_FD_079_2021	2021-08-30	AY.3	EPI_ISL_4926481	OK394290
SARS_CoV_2_USA_SC_NMRTC_COV_1225_2021	2021-08-30	AY.47	EPI_ISL_4926534	OK394118
SARS_CoV_2_USA_SC_NMRTC_COV_1227_2021	2021-08-30	B.1.617.2	EPI_ISL_4926535	OK394119
SARS_CoV_2_USA_SC_NMRTC_COV_1245_2021	2021-08-30	AY.44	EPI_ISL_4926536	OK394120
SARS_CoV_2_USA_SC_NMRTC_COV_1249_2021	2021-08-30	B.1.617.2	EPI_ISL_4926537	OK394121
SARS_CoV_2_USA_SC_NMRTC_HEP_14147_2021	2021-08-30	AY.44	EPI_ISL_4926564	OK394148
SARS_CoV_2_USA_SC_NMRTC_HEP_14151_2021	2021-08-30	B.1.617.2	EPI_ISL_4926565	OK394149
SARS_CoV_2_USA_NY_MEDDAC_FD_080_2021	2021-08-31	AY.44	EPI_ISL_4926482	OK394291
SARS_CoV_2_USA_NY_MEDDAC_FD_081_2021	2021-09-01	AY.3	EPI_ISL_4926483	OK394292
SARS_CoV_2_USA_SC_NMRTC_COV_1365_2021	2021-09-01	B.1.617.2	EPI_ISL_4926538	OK394122
SARS_CoV_2_USA_SC_NMRTC_COV_1368_2021	2021-09-01	B.1.617.2	EPI_ISL_4926539	OK394123
SARS_CoV_2_USA_NY_MEDDAC_FD_083_2021	2021-09-02	AY.25	EPI_ISL_4926484	OK394293
SARS_CoV_2_USA_NY_MEDDAC_FD_084_2021	2021-09-02	B.1.617.2	EPI_ISL_4926485	OK394294
SARS_CoV_2_USA_NY_MEDDAC_FD_085_2021	2021-09-02	B.1.617.2	EPI_ISL_4926486	OK394295
SARS_CoV_2_USA_NY_MEDDAC_FD_086_2021	2021-09-02	B.1.617.2	EPI_ISL_4926487	OK394296
SARS_CoV_2_USA_SC_NMRTC_COV_1380_2021	2021-09-02	B.1.617.2	EPI_ISL_4926540	OK394124
SARS_CoV_2_USA_VA_FBCH_573_2021	2021-09-02	B.1.617.2	EPI_ISL_4926804	OK399518
SARS_CoV_2_USA_VA_NIDDL_52353_2021	2021-09-02	B.1.617.2	EPI_ISL_4926879	OK394093
SARS_CoV_2_USA_VA_NIDDL_52356_2021	2021-09-02	B.1.617.2	EPI_ISL_4926880	OK394094
SARS_CoV_2_USA_VA_NIDDL_52357_2021	2021-09-02	AY.3	EPI_ISL_4926881	OK394095
SARS_CoV_2_USA_VA_FBCH_444_2021	2021-09-03	AY.3	EPI_ISL_7500817	OL782995
SARS_CoV_2_USA_VA_FBCH_564_2021	2021-09-03	AY.25	EPI_ISL_4926796	OK399510
SARS_CoV_2_USA_VA_FBCH_565_2021	2021-09-03	B.1.617.2	EPI_ISL_4926797	OK399511
SARS_CoV_2_USA_VA_FBCH_566_2021	2021-09-03	AY.25	EPI_ISL_4926798	OK399512
SARS_CoV_2_USA_VA_FBCH_567_2021	2021-09-03	AY.20	EPI_ISL_4926799	OK399513
SARS_CoV_2_USA_VA_FBCH_568_2021	2021-09-03	B.1.617.2	EPI_ISL_4926800	OK399514
SARS_CoV_2_USA_VA_FBCH_569_2021	2021-09-03	B.1.617.2	EPI_ISL_4926801	OK399515
SARS_CoV_2_USA_VA_FBCH_570_2021	2021-09-03	AY.25	EPI_ISL_4926802	OK399516
SARS_CoV_2_USA_VA_FBCH_572_2021	2021-09-03	AY.44	EPI_ISL_4926803	OK399517
SARS_CoV_2_USA_VA_FBCH_631_2021	2021-09-03	AY.25	EPI_ISL_4926852	OK399565
SARS_CoV_2_USA_VA_NIDDL_52359_2021	2021-09-04	B.1.617.2	EPI_ISL_4926882	OK394096
SARS_CoV_2_USA_SC_NMRTC_HEP_14257_2021	2021-09-06	AY.47	EPI_ISL_4926566	OK394150
SARS_CoV_2_USA_NY_MEDDAC_FD_087_2021	2021-09-07	AY.25	EPI_ISL_4926488	OK394297
SARS_CoV_2_USA_NY_MEDDAC_FD_089_2021	2021-09-07	B.1.617.2	EPI_ISL_4926489	OK394298
SARS_CoV_2_USA_NY_MEDDAC_FD_090_2021	2021-09-07	AY.44	EPI_ISL_4926490	OK394299
SARS_CoV_2_USA_VA_FBCH_575_2021	2021-09-07	AY.44	EPI_ISL_4926806	OK399520
SARS_CoV_2_USA_VA_FBCH_576_2021	2021-09-07	AY.46	EPI_ISL_4926807	OK438220
SARS_CoV_2_USA_VA_FBCH_577_2021	2021-09-07	AY.25	EPI_ISL_4926808	OK399521
SARS_CoV_2_USA_VA_NIDDL_52364_2021	2021-09-07	B.1.617.2	EPI_ISL_4926883	OK394097
SARS_CoV_2_USA_NY_MEDDAC_FD_092_2021	2021-09-08	AY.44	EPI_ISL_4926491	OK394300
SARS_CoV_2_USA_VA_FBCH_596_2021	2021-09-08	AY.25	EPI_ISL_4926822	OK399535
SARS_CoV_2_USA_VA_FBCH_597_2021	2021-09-08	B.1.617.2	EPI_ISL_4926823	OK399536
SARS_CoV_2_USA_VA_FBCH_598_2021	2021-09-08	AY.44	EPI_ISL_4926824	OK399537
SARS_CoV_2_USA_VA_FBCH_600_2021	2021-09-08	AY.16	EPI_ISL_4926825	OK399538
SARS_CoV_2_USA_VA_FBCH_629_2021	2021-09-08	AY.14	EPI_ISL_4926850	OK399563
SARS_CoV_2_USA_VA_FBCH_630_2021	2021-09-08	B.1.617.2	EPI_ISL_4926851	OK399564
SARS_CoV_2_USA_VA_FBCH_632_2021	2021-09-08	B.1.617.2	EPI_ISL_4926853	OK399566
SARS_CoV_2_USA_VA_FBCH_634_2021	2021-09-08	AY.14	EPI_ISL_4926854	OK399567
SARS_CoV_2_DJI_NAMRU3_D334_2021	2021-09-09	AY.46	EPI_ISL_6693744	OL640781
SARS_CoV_2_DJI_NAMRU3_NL037_2021	2021-09-09	B.1.617.2	EPI_ISL_6693795	OL640831
SARS_CoV_2_DJI_NAMRU3_NL038_2021	2021-09-09	B.1.617.2	EPI_ISL_6693796	OL640832
SARS_CoV_2_DJI_NAMRU3_NL039_2021	2021-09-09	B.1.617.2	EPI_ISL_6693797	OL640833
SARS_CoV_2_USA_NY_MEDDAC_FD_093_2021	2021-09-09	AY.3	EPI_ISL_4926492	OK394301
SARS_CoV_2_USA_NY_MEDDAC_FD_094_2021	2021-09-09	AY.44	EPI_ISL_4926493	OK394302
SARS_CoV_2_USA_NY_MEDDAC_FD_095_2021	2021-09-09	AY.44	EPI_ISL_4926494	OK394303
SARS_CoV_2_USA_NY_MEDDAC_FD_096_2021	2021-09-09	B.1.617.2	EPI_ISL_4926495	OK394304
SARS_CoV_2_USA_NY_MEDDAC_FD_102_2021	2021-09-09	AY.3	EPI_ISL_4926496	OK394305
SARS_CoV_2_USA_VA_FBCH_601_2021	2021-09-09	B.1.617.2	EPI_ISL_4926826	OK399539
SARS_CoV_2_USA_VA_FBCH_602_2021	2021-09-09	AY.26	EPI_ISL_4926827	OK399540
SARS_CoV_2_USA_VA_FBCH_603_2021	2021-09-09	AY.39	EPI_ISL_4926828	OK399541
SARS_CoV_2_USA_VA_FBCH_604_2021	2021-09-09	B.1.626	EPI_ISL_4926829	OK399542
SARS_CoV_2_USA_VA_FBCH_605_2021	2021-09-09	B.1.626	EPI_ISL_4926830	OK399543
SARS_CoV_2_USA_VA_FBCH_606_2021	2021-09-09	AY.26	EPI_ISL_4926831	OK399544
SARS_CoV_2_USA_VA_FBCH_607_2021	2021-09-09	B.1.626	EPI_ISL_4926832	OK399545
SARS_CoV_2_USA_VA_FBCH_608_2021	2021-09-09	B.1.617.2	EPI_ISL_4926833	OK399546
SARS_CoV_2_USA_VA_FBCH_610_2021	2021-09-09	AY.3	EPI_ISL_4926834	OK399547
SARS_CoV_2_USA_VA_FBCH_611_2021	2021-09-09	AY.26	EPI_ISL_4926835	OK399548
SARS_CoV_2_USA_VA_FBCH_612_2021	2021-09-09	AY.44	EPI_ISL_4926836	OK399549
SARS_CoV_2_USA_VA_FBCH_613_2021	2021-09-09	AY.47	EPI_ISL_4926837	OK399550
SARS_CoV_2_USA_VA_FBCH_614_2021	2021-09-09	B.1.617.2	EPI_ISL_4926838	OK399551
SARS_CoV_2_USA_VA_FBCH_615_2021	2021-09-09	AY.26	EPI_ISL_4926839	OK399552
SARS_CoV_2_USA_VA_FBCH_616_2021	2021-09-09	B.1.617.2	EPI_ISL_4926840	OK399553
SARS_CoV_2_USA_VA_FBCH_618_2021	2021-09-09	AY.25	EPI_ISL_4926841	OK399554
SARS_CoV_2_USA_VA_FBCH_619_2021	2021-09-09	B.1.617.2	EPI_ISL_4926842	OK399555
SARS_CoV_2_USA_VA_NIDDL_52367_2021	2021-09-09	B.1.617.2	EPI_ISL_4926884	OK394098
SARS_CoV_2_USA_NY_MEDDAC_FD_108_2021	2021-09-10	AY.39.1	EPI_ISL_4926497	OK394306
SARS_CoV_2_USA_VA_FBCH_579_2021	2021-09-10	B.1.626	EPI_ISL_4926809	OK399522
SARS_CoV_2_USA_VA_FBCH_580_2021	2021-09-10	AY.25	EPI_ISL_4926810	OK399523
SARS_CoV_2_USA_VA_FBCH_582_2021	2021-09-10	AY.44	EPI_ISL_4926811	OK399524
SARS_CoV_2_USA_VA_FBCH_583_2021	2021-09-10	AY.3	EPI_ISL_4926812	OK399525
SARS_CoV_2_USA_VA_FBCH_584_2021	2021-09-10	AY.25	EPI_ISL_4926813	OK399526
SARS_CoV_2_USA_VA_FBCH_585_2021	2021-09-10	AY.20	EPI_ISL_4926814	OK399527
SARS_CoV_2_USA_VA_FBCH_586_2021	2021-09-10	AY.3	EPI_ISL_4926815	OK399528
SARS_CoV_2_USA_VA_FBCH_588_2021	2021-09-10	AY.3.1	EPI_ISL_4926816	OK399529
SARS_CoV_2_USA_VA_FBCH_589_2021	2021-09-10	AY.3	EPI_ISL_4926817	OK399530
SARS_CoV_2_USA_VA_FBCH_590_2021	2021-09-10	AY.3	EPI_ISL_4926818	OK399531
SARS_CoV_2_USA_VA_FBCH_591_2021	2021-09-10	B.1.617.2	EPI_ISL_4926819	OK399532
SARS_CoV_2_USA_VA_FBCH_592_2021	2021-09-10	AY.25	EPI_ISL_4926820	OK399533
SARS_CoV_2_USA_VA_FBCH_594_2021	2021-09-10	AY.25	EPI_ISL_4926821	OK399534
SARS_CoV_2_USA_VA_FBCH_620_2021	2021-09-10	B.1.617.2	EPI_ISL_4926843	OK399556
SARS_CoV_2_USA_VA_FBCH_626_2021	2021-09-10	B.1.617.2	EPI_ISL_4926848	OK399561
SARS_CoV_2_USA_VA_NIDDL_52368_2021	2021-09-10	AY.3	EPI_ISL_4926885	OK394099
SARS_CoV_2_USA_VA_NIDDL_52369_2021	2021-09-10	AY.3	EPI_ISL_4926886	OK394100
SARS_CoV_2_USA_VA_NIDDL_52371_2021	2021-09-10	B.1.617.2	EPI_ISL_4926887	OK394101
SARS_CoV_2_USA_VA_FBCH_621_2021	2021-09-11	B.1.617.2	EPI_ISL_4926844	OK399557
SARS_CoV_2_USA_VA_FBCH_622_2021	2021-09-11	B.1.617.2	EPI_ISL_4926845	OK399558
SARS_CoV_2_USA_VA_FBCH_624_2021	2021-09-11	AY.3	EPI_ISL_4926846	OK399559
SARS_CoV_2_USA_SC_NMRTC_HEP_14436_2021	2021-09-12	B.1.617.2	EPI_ISL_4926567	OK394151
SARS_CoV_2_USA_VA_FBCH_625_2021	2021-09-12	AY.3	EPI_ISL_4926847	OK399560
SARS_CoV_2_USA_VA_FBCH_627_2021	2021-09-12	B.1.617.2	EPI_ISL_4926849	OK399562
SARS_CoV_2_USA_VA_NIDDL_52372_2021	2021-09-12	B.1.617.2	EPI_ISL_4926888	OK394102
SARS_CoV_2_USA_VA_NIDDL_52373_2021	2021-09-12	AY.47	EPI_ISL_4926889	OK394103
SARS_CoV_2_USA_NY_MEDDAC_FD_109_2021	2021-09-13	B.1.617.2	EPI_ISL_4926498	OK394307
SARS_CoV_2_USA_NY_MEDDAC_FD_110_2021	2021-09-13	B.1.617.2	EPI_ISL_4926499	OK394308
SARS_CoV_2_USA_NY_MEDDAC_FD_111_2021	2021-09-13	AY.44	EPI_ISL_4926500	OK394309
SARS_CoV_2_USA_NY_MEDDAC_FD_113_2021	2021-09-13	B.1.617.2	EPI_ISL_4926501	OK394310
SARS_CoV_2_USA_NY_MEDDAC_FD_114_2021	2021-09-13	B.1.617.2	EPI_ISL_4926502	OK394311
SARS_CoV_2_USA_NY_MEDDAC_FD_115_2021	2021-09-13	AY.44	EPI_ISL_4926507	OK394312
SARS_CoV_2_USA_NY_MEDDAC_FD_116_2021	2021-09-13	AY.25	EPI_ISL_4926508	OK394313
SARS_CoV_2_USA_NY_MEDDAC_FD_117_2021	2021-09-13	AY.25	EPI_ISL_4926509	OK394314
SARS_CoV_2_USA_SC_NMRTC_COV_1499_2021	2021-09-13	AY.25	EPI_ISL_4926541	OK394125
SARS_CoV_2_USA_SC_NMRTC_COV_1500_2021	2021-09-13	AY.39	EPI_ISL_4926542	OK394126
SARS_CoV_2_USA_SC_NMRTC_COV_1514_2021	2021-09-13	AY.25	EPI_ISL_4926543	OK394127
SARS_CoV_2_USA_SC_NMRTC_HEP_14463_2021	2021-09-13	AY.44	EPI_ISL_4926568	OK394152
SARS_CoV_2_USA_VA_FBCH_636_2021	2021-09-13	AY.33	EPI_ISL_4926856	OK399569
SARS_CoV_2_USA_VA_FBCH_637_2021	2021-09-13	AY.25	EPI_ISL_4926857	OK399570
SARS_CoV_2_USA_VA_NIDDL_52378_2021	2021-09-13	AY.44	EPI_ISL_7501055	OL771314
SARS_CoV_2_USA_VA_NIDDL_52379_2021	2021-09-13	AY.3	EPI_ISL_7501056	OL771313
SARS_CoV_2_USA_VA_NIDDL_52380_2021	2021-09-13	AY.44	EPI_ISL_7501057	OL771312
SARS_CoV_2_USA_NY_MEDDAC_FD_118_2021	2021-09-14	B.1.617.2	EPI_ISL_4926510	OK394315
SARS_CoV_2_USA_NY_MEDDAC_FD_119_2021	2021-09-14	B.1.617.2	EPI_ISL_4926511	OK394316
SARS_CoV_2_USA_NY_MEDDAC_FD_120_2021	2021-09-14	B.1.617.2	EPI_ISL_4926512	OK394317
SARS_CoV_2_USA_VA_FBCH_638_2021	2021-09-14	AY.25	EPI_ISL_4926858	OK399571
SARS_CoV_2_USA_VA_FBCH_641_2021	2021-09-14	B.1.617.2	EPI_ISL_4926860	OK399573
SARS_CoV_2_USA_VA_FBCH_642_2021	2021-09-14	AY.44	EPI_ISL_4926861	OK399574
SARS_CoV_2_USA_VA_FBCH_643_2021	2021-09-14	AY.44	EPI_ISL_4926862	OK399575
SARS_CoV_2_USA_VA_FBCH_644_2021	2021-09-14	AY.44	EPI_ISL_4926863	OK399576
SARS_CoV_2_USA_VA_FBCH_645_2021	2021-09-14	AY.39	EPI_ISL_4926864	OK399577
SARS_CoV_2_USA_VA_FBCH_646_2021	2021-09-14	B.1.617.2	EPI_ISL_4926865	OK399578
SARS_CoV_2_USA_VA_FBCH_647_2021	2021-09-14	AY.3	EPI_ISL_4926866	OK399579
SARS_CoV_2_USA_VA_FBCH_648_2021	2021-09-14	B.1.617.2	EPI_ISL_4926867	OK399580
SARS_CoV_2_USA_VA_FBCH_649_2021	2021-09-14	B.1.617.2	EPI_ISL_4926868	OK399581
SARS_CoV_2_USA_VA_FBCH_650_2021	2021-09-14	B.1.617.2	EPI_ISL_4926869	OK399582
SARS_CoV_2_USA_VA_FBCH_651_2021	2021-09-14	AY.25	EPI_ISL_4926870	OK399583
SARS_CoV_2_USA_VA_FBCH_652_2021	2021-09-14	B.1.617.2	EPI_ISL_4926871	OK399584
SARS_CoV_2_USA_NY_MEDDAC_FD_121_2021	2021-09-15	B.1.617.2	EPI_ISL_4926513	OK394318
SARS_CoV_2_USA_NY_MEDDAC_FD_122_2021	2021-09-15	AY.44	EPI_ISL_4926514	OK394319
SARS_CoV_2_USA_VA_FBCH_640_2021	2021-09-15	B.1.617.2	EPI_ISL_4926859	OK399572
SARS_CoV_2_DJI_NAMRU3_D464_2021	2021-09-16	B.1.617.2	EPI_ISL_6693747	OL640784
SARS_CoV_2_DJI_NAMRU3_D470_2021	2021-09-16	B.1.617.2	EPI_ISL_6693748	OL640785
SARS_CoV_2_DJI_NAMRU3_D473_2021	2021-09-16	B.1.351.5	EPI_ISL_2858658	MZ520100
SARS_CoV_2_DJI_NAMRU3_D477_2021	2021-09-16	B.1.617.2	EPI_ISL_6693749	OL692829
SARS_CoV_2_USA_SC_NMRTC_HEP_14572_2021	2021-09-16	B.1.617.2	EPI_ISL_4926569	OK394153
SARS_CoV_2_USA_VA_FBCH_635_2021	2021-09-16	AY.3	EPI_ISL_4926855	OK399568
SARS_CoV_2_USA_VA_FBCH_654_2021	2021-09-16	AY.39	EPI_ISL_4926876	OK399585
SARS_CoV_2_USA_VA_FBCH_656_2021	2021-09-16	AY.25	EPI_ISL_7500830	OL782981
SARS_CoV_2_USA_VA_FBCH_657_2021	2021-09-16	AY.25	EPI_ISL_7500831	OL782980
SARS_CoV_2_USA_VA_FBCH_658_2021	2021-09-16	B.1.617.2	EPI_ISL_7500832	OL782979
SARS_CoV_2_USA_VA_FBCH_659_2021	2021-09-16	B.1.617.2	EPI_ISL_7500833	OL782978
SARS_CoV_2_USA_VA_FBCH_660_2021	2021-09-16	B.1.617.2	EPI_ISL_7500834	OL782977
SARS_CoV_2_USA_VA_FBCH_661_2021	2021-09-16	B.1.617.2	EPI_ISL_7500835	OL782976
SARS_CoV_2_USA_VA_FBCH_662_2021	2021-09-16	B.1.617.2	EPI_ISL_7500836	OL782975
SARS_CoV_2_USA_VA_FBCH_663_2021	2021-09-16	B.1.617.2	EPI_ISL_7500837	OL782974
SARS_CoV_2_USA_VA_FBCH_664_2021	2021-09-16	B.1.617.2	EPI_ISL_7500838	OL782973
SARS_CoV_2_USA_VA_FBCH_665_2021	2021-09-16	AY.39	EPI_ISL_7500839	OL782972
SARS_CoV_2_USA_VA_FBCH_666_2021	2021-09-16	B.1.617.2	EPI_ISL_7500840	OL782971
SARS_CoV_2_USA_VA_FBCH_667_2021	2021-09-16	B.1.617.2	EPI_ISL_7500841	OL782970
SARS_CoV_2_USA_VA_FBCH_668_2021	2021-09-16	AY.25	EPI_ISL_7500842	OL782969
SARS_CoV_2_USA_VA_FBCH_669_2021	2021-09-16	AY.25	EPI_ISL_7500843	OL782968
SARS_CoV_2_USA_VA_FBCH_689_2021	2021-09-16	AY.44	EPI_ISL_7500856	OL782956
SARS_CoV_2_USA_VA_FBCH_690_2021	2021-09-16	B.1.617.2	EPI_ISL_7500857	OL782955
SARS_CoV_2_USA_VA_FBCH_693_2021	2021-09-16	AY.3	EPI_ISL_7500859	OL782953
SARS_CoV_2_USA_VA_FBCH_694_2021	2021-09-16	AY.39	EPI_ISL_7500860	OL782952
SARS_CoV_2_USA_NY_MEDDAC_FD_123_2021	2021-09-17	B.1.617.2	EPI_ISL_4926515	OK394320
SARS_CoV_2_USA_NY_MEDDAC_FD_124_2021	2021-09-17	AY.44	EPI_ISL_4926516	OK394321
SARS_CoV_2_USA_NY_MEDDAC_FD_125_2021	2021-09-17	AY.44	EPI_ISL_4926517	OK394322
SARS_CoV_2_USA_NY_MEDDAC_FD_126_2021	2021-09-17	B.1.617.2	EPI_ISL_4926518	OK394323
SARS_CoV_2_USA_SC_NMRTC_HEP_14586_2021	2021-09-17	B.1.617.2	EPI_ISL_7500540	OL771454
SARS_CoV_2_USA_VA_FBCH_671_2021	2021-09-17	AY.39	EPI_ISL_7500847	OL782967
SARS_CoV_2_USA_VA_FBCH_675_2021	2021-09-17	AY.4.2	EPI_ISL_5852425	OL310753
SARS_CoV_2_USA_VA_FBCH_676_2021	2021-09-17	AY.47	EPI_ISL_7500848	OL782966
SARS_CoV_2_USA_VA_FBCH_677_2021	2021-09-17	AY.25	EPI_ISL_7500849	OL782965
SARS_CoV_2_USA_VA_FBCH_678_2021	2021-09-17	AY.4	EPI_ISL_7668406	OL782964
SARS_CoV_2_USA_VA_FBCH_680_2021	2021-09-17	AY.47	EPI_ISL_7668408	OL782963
SARS_CoV_2_USA_VA_FBCH_682_2021	2021-09-17	AY.44	EPI_ISL_7500850	OL782962
SARS_CoV_2_USA_VA_FBCH_683_2021	2021-09-17	AY.44	EPI_ISL_7500851	OL782961
SARS_CoV_2_USA_VA_FBCH_684_2021	2021-09-17	B.1.617.2	EPI_ISL_7500852	OL782960
SARS_CoV_2_USA_VA_FBCH_685_2021	2021-09-17	B.1.617.2	EPI_ISL_7500853	OL782959
SARS_CoV_2_USA_VA_FBCH_686_2021	2021-09-17	AY.25	EPI_ISL_7500854	OL782958
SARS_CoV_2_USA_VA_FBCH_688_2021	2021-09-17	AY.4.4	EPI_ISL_7500855	OL782957
SARS_CoV_2_USA_VA_FBCH_695_2021	2021-09-17	AY.44	EPI_ISL_7500861	OL782951
SARS_CoV_2_USA_VA_FBCH_727_2021	2021-09-17	B.1.617.2	EPI_ISL_7500881	OL782930
SARS_CoV_2_DJI_NAMRU3_D402_2021	2021-09-18	B.1.617.2	EPI_ISL_6693745	OL640782
SARS_CoV_2_USA_VA_FBCH_691_2021	2021-09-18	B.1.617.2	EPI_ISL_7500858	OL782954
SARS_CoV_2_USA_SC_NMRTC_HEP_14629_2021	2021-09-19	AY.25	EPI_ISL_7500541	OL771453
SARS_CoV_2_USA_VA_FBCH_703_2021	2021-09-19	B.1.617.2	EPI_ISL_7500866	OL782946
SARS_CoV_2_USA_VA_FBCH_704_2021	2021-09-19	AY.25	EPI_ISL_7500867	OL782945
SARS_CoV_2_DJI_NAMRU3_SOTFEA_72_2021	2021-09-20	B.1.617.2	EPI_ISL_6693799	OL640835
SARS_CoV_2_USA_NY_MEDDAC_FD_127_2021	2021-09-20	AY.44	EPI_ISL_4926519	OK394324
SARS_CoV_2_USA_NY_MEDDAC_FD_128_2021	2021-09-20	AY.44	EPI_ISL_7500468	OL771463
SARS_CoV_2_USA_VA_FBCH_710_2021	2021-09-20	AY.46.1	EPI_ISL_7500868	OL782944
SARS_CoV_2_USA_VA_FBCH_712_2021	2021-09-20	B.1.626	EPI_ISL_7500870	OL782942
SARS_CoV_2_USA_VA_FBCH_714_2021	2021-09-20	AY.44	EPI_ISL_7500871	OL782941
SARS_CoV_2_USA_VA_FBCH_715_2021	2021-09-20	B.1.617.2	EPI_ISL_7500872	OL782940
SARS_CoV_2_USA_VA_FBCH_716_2021	2021-09-20	AY.25	EPI_ISL_7500873	OL782939
SARS_CoV_2_USA_VA_FBCH_717_2021	2021-09-20	AY.25	EPI_ISL_7500874	OL782938
SARS_CoV_2_USA_VA_FBCH_718_2021	2021-09-20	AY.44	EPI_ISL_7668411	OL782937
SARS_CoV_2_USA_VA_FBCH_721_2021	2021-09-20	AY.39	EPI_ISL_7500875	OL782936
SARS_CoV_2_USA_VA_FBCH_722_2021	2021-09-20	AY.4	EPI_ISL_7500876	OL782935
SARS_CoV_2_USA_VA_FBCH_723_2021	2021-09-20	AY.20	EPI_ISL_7500877	OL782934
SARS_CoV_2_USA_VA_FBCH_724_2021	2021-09-20	AY.25	EPI_ISL_7500878	OL782933
SARS_CoV_2_USA_VA_FBCH_725_2021	2021-09-20	B.1.626	EPI_ISL_7500879	OL782932
SARS_CoV_2_USA_VA_FBCH_726_2021	2021-09-20	AY.3	EPI_ISL_7500880	OL782931
SARS_CoV_2_USA_VA_NIDDL_52478_2021	2021-09-20	B.1.617.2	EPI_ISL_7501058	OL771311
SARS_CoV_2_DJI_NAMRU3_D570_2021	2021-09-21	AY.46	EPI_ISL_6693750	OL640786
SARS_CoV_2_DJI_NAMRU3_D606_2021	2021-09-21	AY.46	EPI_ISL_6693751	OL640787
SARS_CoV_2_USA_SC_NMRTC_HEP_14675_2021	2021-09-21	AY.3.1	EPI_ISL_7500542	OL771452
SARS_CoV_2_USA_VA_FBCH_711_2021	2021-09-21	AY.46.1	EPI_ISL_7500869	OL782943
SARS_CoV_2_USA_VA_FBCH_729_2021	2021-09-21	AY.5	EPI_ISL_7500882	OL782929
SARS_CoV_2_USA_VA_FBCH_731_2021	2021-09-21	B.1.617.2	EPI_ISL_7500883	OL782928
SARS_CoV_2_USA_VA_FBCH_732_2021	2021-09-21	AY.25	EPI_ISL_7500884	OL782927
SARS_CoV_2_USA_VA_FBCH_733_2021	2021-09-21	AY.20	EPI_ISL_7500885	OL782926
SARS_CoV_2_DJI_NAMRU3_E43_2021	2021-09-22	B.1.617.2	EPI_ISL_6693779	OL640815
SARS_CoV_2_DJI_NAMRU3_E65_2021	2021-09-22	AY.46	EPI_ISL_6693783	OL640819
SARS_CoV_2_USA_SC_NMRTC_HEP_14696_2021	2021-09-22	AY.3	EPI_ISL_7500543	OL771451
SARS_CoV_2_USA_VA_FBCH_736_2021	2021-09-22	AY.44	EPI_ISL_7500886	OL782925
SARS_CoV_2_USA_VA_FBCH_738_2021	2021-09-22	AY.20	EPI_ISL_7500887	OL782924
SARS_CoV_2_USA_VA_FBCH_739_2021	2021-09-22	B.1.617.2	EPI_ISL_7500888	OL782923
SARS_CoV_2_USA_VA_FBCH_740_2021	2021-09-22	AY.44	EPI_ISL_7500889	OL782922
SARS_CoV_2_USA_VA_FBCH_741_2021	2021-09-22	AY.47	EPI_ISL_7500890	OL782921
SARS_CoV_2_USA_VA_FBCH_742_2021	2021-09-22	B.1.617.2	EPI_ISL_7500891	OL782920
SARS_CoV_2_USA_VA_FBCH_743_2021	2021-09-22	AY.25	EPI_ISL_7500894	OL782919
SARS_CoV_2_USA_VA_FBCH_747_2021	2021-09-22	AY.3	EPI_ISL_7500895	OL782918
SARS_CoV_2_USA_VA_FBCH_750_2021	2021-09-22	B.1.617.2	EPI_ISL_7500897	OL782916
SARS_CoV_2_USA_VA_FBCH_760_2021	2021-09-22	B.1.617.2	EPI_ISL_7500904	OL782909
SARS_CoV_2_USA_VA_FBCH_761_2021	2021-09-22	AY.44	EPI_ISL_7500905	OL782908
SARS_CoV_2_USA_VA_FBCH_763_2021	2021-09-23	AY.4	EPI_ISL_7500906	OL782907
SARS_CoV_2_USA_VA_FBCH_765_2021	2021-09-23	AY.25	EPI_ISL_7500907	OL782906
SARS_CoV_2_USA_VA_FBCH_767_2021	2021-09-23	B.1.617.2	EPI_ISL_7500908	OL782905
SARS_CoV_2_USA_VA_FBCH_768_2021	2021-09-23	AY.20	EPI_ISL_7500909	OL782904
SARS_CoV_2_USA_VA_FBCH_769_2021	2021-09-23	AY.25	EPI_ISL_7500910	OL782903
SARS_CoV_2_USA_VA_FBCH_770_2021	2021-09-23	AY.44	EPI_ISL_7500911	OL782902
SARS_CoV_2_USA_VA_FBCH_698_2021	2021-09-24	AY.3	EPI_ISL_7500862	OL782950
SARS_CoV_2_USA_VA_FBCH_699_2021	2021-09-24	B.1.617.2	EPI_ISL_7500863	OL782949
SARS_CoV_2_USA_VA_FBCH_701_2021	2021-09-24	AY.15	EPI_ISL_7500864	OL782948
SARS_CoV_2_USA_VA_FBCH_702_2021	2021-09-24	AY.25	EPI_ISL_7500865	OL782947
SARS_CoV_2_USA_SC_NMRTC_HEP_14772_2021	2021-09-25	AY.3.1	EPI_ISL_7500544	OL771450
SARS_CoV_2_USA_VA_FBCH_749_2021	2021-09-25	AY.44	EPI_ISL_7500896	OL782917
SARS_CoV_2_USA_SC_NMRTC_HEP_14790_2021	2021-09-26	AY.3.1	EPI_ISL_7500545	OL771449
SARS_CoV_2_DJI_NAMRU3_D205_2021	2021-09-27	B.1.1.7	EPI_ISL_2858652	MZ520094
SARS_CoV_2_DJI_NAMRU3_E171_2021	2021-09-27	B.1.617.2	EPI_ISL_6693752	OL640788
SARS_CoV_2_DJI_NAMRU3_E183_2021	2021-09-27	B.1.617.2	EPI_ISL_6693753	OL640789
SARS_CoV_2_DJI_NAMRU3_E190_2021	2021-09-27	B.1.617.2	EPI_ISL_6693754	OL640790
SARS_CoV_2_DJI_NAMRU3_E220_2021	2021-09-27	AY.46	EPI_ISL_6693755	OL640791
SARS_CoV_2_USA_NY_MEDDAC_FD_131_2021	2021-09-27	AY.47	EPI_ISL_7500469	OL771464
SARS_CoV_2_USA_VA_FBCH_771_2021	2021-09-27	AY.43	EPI_ISL_7500912	OL782901
SARS_CoV_2_USA_VA_FBCH_773_2021	2021-09-27	AY.4.2	EPI_ISL_5852426	OL310754
SARS_CoV_2_USA_VA_FBCH_774_2021	2021-09-27	AY.4.2	EPI_ISL_5852427	OL310755
SARS_CoV_2_USA_VA_FBCH_775_2021	2021-09-27	AY.5	EPI_ISL_7500913	OL782900
SARS_CoV_2_USA_VA_FBCH_776_2021	2021-09-27	B.1.617.2	EPI_ISL_7500914	OL782899
SARS_CoV_2_USA_VA_FBCH_777_2021	2021-09-27	B.1.617.2	EPI_ISL_7500915	OL782898
SARS_CoV_2_USA_VA_FBCH_778_2021	2021-09-27	AY.3	EPI_ISL_7500916	OL782897
SARS_CoV_2_USA_VA_FBCH_779_2021	2021-09-27	AY.47	EPI_ISL_7500917	OL782896
SARS_CoV_2_USA_VA_FBCH_781_2021	2021-09-27	AY.44	EPI_ISL_7500918	OL782895
SARS_CoV_2_USA_VA_FBCH_782_2021	2021-09-27	AY.15	EPI_ISL_7500919	OL782894
SARS_CoV_2_USA_VA_FBCH_784_2021	2021-09-27	AY.3	EPI_ISL_7500920	OL782893
SARS_CoV_2_DJI_NAMRU3_E299_2021	2021-09-28	AY.46	EPI_ISL_6693772	OL640808
SARS_CoV_2_DJI_NAMRU3_E387_2021	2021-09-28	B.1.617.2	EPI_ISL_6693777	OL640813
SARS_CoV_2_USA_VA_FBCH_754_2021	2021-09-28	B.1.617.2	EPI_ISL_7500900	OL782913
SARS_CoV_2_USA_VA_FBCH_785_2021	2021-09-28	AY.20	EPI_ISL_7500921	OL782892
SARS_CoV_2_USA_VA_FBCH_786_2021	2021-09-28	AY.20	EPI_ISL_7500922	OL782891
SARS_CoV_2_USA_VA_FBCH_788_2021	2021-09-28	AY.20	EPI_ISL_7500923	OL782890
SARS_CoV_2_USA_VA_FBCH_789_2021	2021-09-28	AY.15	EPI_ISL_7500924	OL782889
SARS_CoV_2_USA_VA_FBCH_790_2021	2021-09-28	AY.46.1	EPI_ISL_7500925	OL782888
SARS_CoV_2_USA_VA_FBCH_791_2021	2021-09-28	AY.3.1	EPI_ISL_7500926	OL782887
SARS_CoV_2_USA_VA_FBCH_792_2021	2021-09-28	AY.39	EPI_ISL_7500927	OL782886
SARS_CoV_2_USA_VA_FBCH_793_2021	2021-09-28	AY.20	EPI_ISL_7500928	OL782885
SARS_CoV_2_USA_VA_FBCH_794_2021	2021-09-28	AY.20	EPI_ISL_7500929	OL782884
SARS_CoV_2_USA_VA_FBCH_795_2021	2021-09-28	B.1.617.2	EPI_ISL_7500930	OL782883
SARS_CoV_2_USA_VA_FBCH_796_2021	2021-09-28	B.1.617.2	EPI_ISL_7500931	OL782882
SARS_CoV_2_DJI_NAMRU3_E411_2021	2021-09-29	B.1.617.2	EPI_ISL_6693778	OL640814
SARS_CoV_2_USA_NY_MEDDAC_FD_132_2021	2021-09-29	AY.39.1	EPI_ISL_7500470	OL771465
SARS_CoV_2_USA_NY_MEDDAC_FD_133_2021	2021-09-29	AY.44	EPI_ISL_7500471	OL771466
SARS_CoV_2_USA_NY_MEDDAC_FD_134_2021	2021-09-29	AY.26	EPI_ISL_7500472	OL771467
SARS_CoV_2_USA_SC_NMRTC_HEP_14865_2021	2021-09-29	B.1.617.2	EPI_ISL_7500546	OL771448
SARS_CoV_2_USA_VA_FBCH_755_2021	2021-09-29	AY.20	EPI_ISL_7500901	OL782912
SARS_CoV_2_USA_VA_FBCH_756_2021	2021-09-29	AY.44	EPI_ISL_7500902	OL782911
SARS_CoV_2_USA_VA_FBCH_757_2021	2021-09-29	AY.3	EPI_ISL_7500903	OL782910
SARS_CoV_2_USA_VA_FBCH_798_2021	2021-09-29	AY.15	EPI_ISL_7500932	OL782881
SARS_CoV_2_USA_VA_FBCH_799_2021	2021-09-29	AY.15	EPI_ISL_7500933	OL782880
SARS_CoV_2_USA_VA_FBCH_800_2021	2021-09-29	AY.44	EPI_ISL_7500934	OL782879
SARS_CoV_2_USA_VA_FBCH_801_2021	2021-09-29	AY.44	EPI_ISL_7500935	OL782878
SARS_CoV_2_USA_VA_FBCH_803_2021	2021-09-29	AY.20	EPI_ISL_7500936	OL782877
SARS_CoV_2_USA_VA_FBCH_804_2021	2021-09-29	B.1.617.2	EPI_ISL_7500937	OL782876
SARS_CoV_2_USA_VA_FBCH_805_2021	2021-09-29	AY.44	EPI_ISL_7500938	OL782875
SARS_CoV_2_USA_VA_FBCH_806_2021	2021-09-29	AY.25	EPI_ISL_7500939	OL782874
SARS_CoV_2_USA_VA_FBCH_808_2021	2021-09-29	AY.3	EPI_ISL_7500940	OL782873
SARS_CoV_2_DJI_NAMRU3_E263_2021	2021-09-30	B.1.617.2	EPI_ISL_6693756	OL640792
SARS_CoV_2_DJI_NAMRU3_E264_2021	2021-09-30	B.1.617.2	EPI_ISL_6693757	OL640793
SARS_CoV_2_DJI_NAMRU3_E277_2021	2021-09-30	B.1.617.2	EPI_ISL_6693760	OL640796
SARS_CoV_2_DJI_NAMRU3_E278_2021	2021-09-30	B.1.617.2	EPI_ISL_6693761	OL640797
SARS_CoV_2_DJI_NAMRU3_E279_2021	2021-09-30	B.1.617.2	EPI_ISL_6693762	OL640798
SARS_CoV_2_DJI_NAMRU3_E280_2021	2021-09-30	B.1.617.2	EPI_ISL_6693763	OL640799
SARS_CoV_2_DJI_NAMRU3_E285_2021	2021-09-30	B.1.617.2	EPI_ISL_6693764	OL640800
SARS_CoV_2_DJI_NAMRU3_E288_2021	2021-09-30	B.1.617.2	EPI_ISL_6693767	OL640803
SARS_CoV_2_USA_VA_FBCH_812_2021	2021-09-30	AY.3.1	EPI_ISL_7500941	OL782872
SARS_CoV_2_USA_VA_FBCH_814_2021	2021-09-30	AY.20	EPI_ISL_7500942	OL782871
SARS_CoV_2_USA_VA_FBCH_815_2021	2021-09-30	AY.44	EPI_ISL_7500944	OL782870
SARS_CoV_2_USA_VA_FBCH_816_2021	2021-09-30	AY.25	EPI_ISL_7500945	OL782869
SARS_CoV_2_USA_VA_FBCH_817_2021	2021-09-30	B.1.617.2	EPI_ISL_7500946	OL782868
SARS_CoV_2_USA_VA_FBCH_818_2021	2021-09-30	AY.3	EPI_ISL_7500947	OL782867
SARS_CoV_2_USA_VA_FBCH_819_2021	2021-09-30	B.1.617.2	EPI_ISL_7500948	OL782866
SARS_CoV_2_DJI_NAMRU3_E445_2021	2021-10-01	B.1.617.2	EPI_ISL_6693780	OL640816
SARS_CoV_2_DJI_NAMRU3_E513_2021	2021-10-01	B.1.617.2	EPI_ISL_6693782	OL640818
SARS_CoV_2_USA_VA_FBCH_821_2021	2021-10-01	B.1.617.2	EPI_ISL_7668415	OL782865
SARS_CoV_2_USA_VA_FBCH_822_2021	2021-10-01	AY.44	EPI_ISL_7500949	OL782864
SARS_CoV_2_USA_VA_FBCH_823_2021	2021-10-01	B.1.617.2	EPI_ISL_7500950	OL782863
SARS_CoV_2_USA_VA_FBCH_824_2021	2021-10-01	B.1.617.2	EPI_ISL_7500951	OL782862
SARS_CoV_2_USA_VA_FBCH_825_2021	2021-10-01	AY.3	EPI_ISL_7500952	OL782861
SARS_CoV_2_USA_VA_FBCH_826_2021	2021-10-01	AY.5	EPI_ISL_7500953	OL782860
SARS_CoV_2_USA_VA_FBCH_827_2021	2021-10-01	B.1.617.2	EPI_ISL_7500954	OL782859
SARS_CoV_2_USA_VA_FBCH_829_2021	2021-10-01	B.1.617.2	EPI_ISL_7500955	OL782858
SARS_CoV_2_USA_VA_FBCH_830_2021	2021-10-01	AY.3	EPI_ISL_7500956	OL782857
SARS_CoV_2_USA_VA_FBCH_831_2021	2021-10-01	AY.44	EPI_ISL_7500957	OL782856
SARS_CoV_2_USA_VA_FBCH_833_2021	2021-10-01	B.1.617.2	EPI_ISL_7500958	OL782855
SARS_CoV_2_USA_VA_FBCH_834_2021	2021-10-01	AY.44	EPI_ISL_7500959	OL782854
SARS_CoV_2_USA_VA_FBCH_835_2021	2021-10-01	AY.39	EPI_ISL_7500960	OL782853
SARS_CoV_2_USA_VA_FBCH_836_2021	2021-10-01	AY.5	EPI_ISL_7500961	OL782852
SARS_CoV_2_USA_VA_FBCH_837_2021	2021-10-01	B.1.617.2	EPI_ISL_7668420	OL782851
SARS_CoV_2_USA_VA_FBCH_838_2021	2021-10-01	AY.3.1	EPI_ISL_7500962	OL782850
SARS_CoV_2_USA_VA_FBCH_898_2021	2021-10-01	B.1.617.2	EPI_ISL_7501004	OL782805
SARS_CoV_2_USA_VA_FBCH_752_2021	2021-10-02	B.1.617.2	EPI_ISL_7500899	OL782914
SARS_CoV_2_USA_VA_FBCH_839_2021	2021-10-02	AY.3	EPI_ISL_7668423	OL782849
SARS_CoV_2_DJI_NAMRU3_E294_2021	2021-10-03	B.1.351.5	EPI_ISL_3845378	MZ970754
SARS_CoV_2_DJI_NAMRU3_E295_2021	2021-10-03	B.1.617.2	EPI_ISL_6693770	OL640806
SARS_CoV_2_DJI_NAMRU3_E496_2021	2021-10-03	B.1.617.2	EPI_ISL_6693781	OL640817
SARS_CoV_2_USA_NY_MEDDAC_FD_136_2021	2021-10-04	AY.3	EPI_ISL_7500473	OL771468
SARS_CoV_2_USA_VA_FBCH_751_2021	2021-10-04	AY.25	EPI_ISL_7500898	OL782915
SARS_CoV_2_USA_VA_FBCH_854_2021	2021-10-04	B.1.617.2	EPI_ISL_7500969	OL782842
SARS_CoV_2_USA_VA_FBCH_855_2021	2021-10-04	B.1.617.2	EPI_ISL_7500970	OL782841
SARS_CoV_2_USA_VA_FBCH_857_2021	2021-10-04	B.1.617.2	EPI_ISL_7500972	OL782839
SARS_CoV_2_USA_VA_FBCH_858_2021	2021-10-04	AY.25	EPI_ISL_7500973	OL782838
SARS_CoV_2_USA_VA_FBCH_859_2021	2021-10-04	B.1.617.2	EPI_ISL_7500974	OL782837
SARS_CoV_2_USA_VA_FBCH_860_2021	2021-10-04	AY.3	EPI_ISL_7668425	OL782836
SARS_CoV_2_USA_VA_FBCH_861_2021	2021-10-04	B.1.617.2	EPI_ISL_7500975	OL782835
SARS_CoV_2_USA_NY_MEDDAC_FD_137_2021	2021-10-05	AY.25	EPI_ISL_7500474	OL771469
SARS_CoV_2_USA_VA_FBCH_864_2021	2021-10-05	B.1.617.2	EPI_ISL_7500976	OL782834
SARS_CoV_2_USA_VA_FBCH_865_2021	2021-10-05	AY.44	EPI_ISL_7500977	OL782833
SARS_CoV_2_USA_VA_FBCH_866_2021	2021-10-05	AY.39	EPI_ISL_7500978	OL782832
SARS_CoV_2_USA_VA_FBCH_867_2021	2021-10-05	AY.44	EPI_ISL_7500979	OL782831
SARS_CoV_2_USA_VA_FBCH_868_2021	2021-10-05	AY.44	EPI_ISL_7500980	OL782830
SARS_CoV_2_USA_VA_FBCH_869_2021	2021-10-05	AY.4	EPI_ISL_7668426	OL782829
SARS_CoV_2_USA_VA_FBCH_870_2021	2021-10-05	AY.3	EPI_ISL_7500981	OL782828
SARS_CoV_2_USA_VA_FBCH_871_2021	2021-10-05	B.1.617.2	EPI_ISL_7500982	OL782827
SARS_CoV_2_USA_VA_FBCH_872_2021	2021-10-05	B.1.617.2	EPI_ISL_7500983	OL782826
SARS_CoV_2_USA_VA_FBCH_873_2021	2021-10-05	AY.5	EPI_ISL_7500984	OL782825
SARS_CoV_2_USA_VA_FBCH_874_2021	2021-10-05	AY.5	EPI_ISL_7500985	OL782824
SARS_CoV_2_USA_VA_FBCH_875_2021	2021-10-05	B.1.617.2	EPI_ISL_7500986	OL782823
SARS_CoV_2_USA_VA_FBCH_899_2021	2021-10-05	AY.46	EPI_ISL_7501005	OL782804
SARS_CoV_2_USA_VA_FBCH_900_2021	2021-10-05	AY.44	EPI_ISL_7501006	OL782803
SARS_CoV_2_DJI_NAMRU3_E271_2021	2021-10-06	B.1.617.2	EPI_ISL_6693758	OL640794
SARS_CoV_2_DJI_NAMRU3_E296_2021	2021-10-06	B.1.617.2	EPI_ISL_6693771	OL640807
SARS_CoV_2_DJI_NAMRU3_E301_2021	2021-10-06	B.1.617.2	EPI_ISL_6693773	OL640809
SARS_CoV_2_USA_NY_MEDDAC_FD_138_2021	2021-10-06	AY.47	EPI_ISL_7500475	OL771470
SARS_CoV_2_USA_NY_MEDDAC_FD_139_2021	2021-10-06	AY.47	EPI_ISL_7500476	OL771471
SARS_CoV_2_USA_NY_MEDDAC_FD_140_2021	2021-10-06	AY.25	EPI_ISL_7500477	OL771472
SARS_CoV_2_USA_VA_FBCH_876_2021	2021-10-06	B.1.617.2	EPI_ISL_7500987	OL782822
SARS_CoV_2_USA_VA_FBCH_902_2021	2021-10-06	AY.39	EPI_ISL_7501007	OL782802
SARS_CoV_2_USA_NY_MEDDAC_FD_141_2021	2021-10-07	AY.45	EPI_ISL_7500478	OL771473
SARS_CoV_2_USA_VA_FBCH_877_2021	2021-10-07	AY.4	EPI_ISL_7500988	OL782821
SARS_CoV_2_USA_VA_FBCH_879_2021	2021-10-07	AY.24	EPI_ISL_7500989	OL782820
SARS_CoV_2_USA_VA_FBCH_880_2021	2021-10-07	AY.25	EPI_ISL_7500990	OL782819
SARS_CoV_2_USA_VA_FBCH_881_2021	2021-10-07	AY.44	EPI_ISL_7500993	OL782818
SARS_CoV_2_USA_VA_FBCH_882_2021	2021-10-07	B.1.617.2	EPI_ISL_7693655	OL782817
SARS_CoV_2_USA_VA_FBCH_884_2021	2021-10-07	AY.20	EPI_ISL_7500994	OL782816
SARS_CoV_2_USA_VA_FBCH_885_2021	2021-10-07	B.1.617.2	EPI_ISL_7693658	OL782815
SARS_CoV_2_USA_VA_FBCH_886_2021	2021-10-07	B.1.617.2	EPI_ISL_7500995	OL782814
SARS_CoV_2_USA_VA_FBCH_888_2021	2021-10-07	B.1.617.2	EPI_ISL_7500997	OL782812
SARS_CoV_2_USA_VA_FBCH_890_2021	2021-10-07	AY.25	EPI_ISL_7500998	OL782811
SARS_CoV_2_USA_VA_FBCH_891_2021	2021-10-07	AY.44	EPI_ISL_7500999	OL782810
SARS_CoV_2_USA_VA_FBCH_892_2021	2021-10-07	B.1.617.2	EPI_ISL_7501000	OL782809
SARS_CoV_2_USA_VA_FBCH_893_2021	2021-10-07	AY.39	EPI_ISL_7501001	OL782808
SARS_CoV_2_DJI_NAMRU3_E302_2021	2021-10-08	B.1.617.2	EPI_ISL_6693774	OL640810
SARS_CoV_2_DJI_NAMRU3_E303_2021	2021-10-08	B.1.617.2	EPI_ISL_6693775	OL640811
SARS_CoV_2_DJI_NAMRU3_E304_2021	2021-10-08	B.1.617.2	EPI_ISL_6693776	OL640812
SARS_CoV_2_USA_VA_FBCH_846_2021	2021-10-08	AY.15	EPI_ISL_7500963	OL782848
SARS_CoV_2_USA_VA_FBCH_847_2021	2021-10-08	B.1.617.2	EPI_ISL_7500964	OL782847
SARS_CoV_2_USA_VA_FBCH_848_2021	2021-10-08	AY.44	EPI_ISL_7500965	OL782846
SARS_CoV_2_USA_VA_FBCH_849_2021	2021-10-08	AY.3	EPI_ISL_7500966	OL782845
SARS_CoV_2_USA_VA_FBCH_850_2021	2021-10-08	AY.3	EPI_ISL_7500967	OL782844
SARS_CoV_2_USA_VA_FBCH_851_2021	2021-10-08	B.1.617.2	EPI_ISL_7500968	OL782843
SARS_CoV_2_DJI_NAMRU3_E286_2021	2021-10-09	B.1.617.2	EPI_ISL_6693765	OL640801
SARS_CoV_2_USA_VA_FBCH_887_2021	2021-10-09	B.1.617.2	EPI_ISL_7500996	OL782813
SARS_CoV_2_USA_VA_FBCH_894_2021	2021-10-09	AY.25	EPI_ISL_7501002	OL782807
SARS_CoV_2_DJI_NAMRU3_E272_2021	2021-10-10	B.1.617.2	EPI_ISL_6693759	OL640795
SARS_CoV_2_DJI_NAMRU3_E709_2021	2021-10-10	B.1.617.2	EPI_ISL_6693784	OL640820
SARS_CoV_2_DJI_NAMRU3_E287_2021	2021-10-11	B.1.617.2	EPI_ISL_6693766	OL640802
SARS_CoV_2_DJI_NAMRU3_E293_2021	2021-10-11	B.1.617.2	EPI_ISL_6693768	OL640804
SARS_CoV_2_USA_VA_FBCH_896_2021	2021-10-11	B.1.617.2	EPI_ISL_7501003	OL782806
SARS_CoV_2_USA_VA_FBCH_904_2021	2021-10-11	B.1.617.2	EPI_ISL_7501009	OL782800
SARS_CoV_2_USA_VA_FBCH_905_2021	2021-10-11	AY.44	EPI_ISL_7501010	OL782799
SARS_CoV_2_DJI_NAMRU3_E775_2021	2021-10-12	B.1.617.2	EPI_ISL_6693785	OL640821
SARS_CoV_2_DJI_NAMRU3_IT001_2021	2021-10-12	B.1.617.2	EPI_ISL_6693791	OL640827
SARS_CoV_2_USA_NY_MEDDAC_FD_142_2021	2021-10-12	AY.39	EPI_ISL_7500479	OL771474
SARS_CoV_2_USA_NY_MEDDAC_FD_143_2021	2021-10-12	AY.39	EPI_ISL_7500480	OL771475
SARS_CoV_2_USA_NY_MEDDAC_FD_144_2021	2021-10-12	B.1.617.2	EPI_ISL_7668383	OL771476
SARS_CoV_2_USA_NY_MEDDAC_FD_145_2021	2021-10-12	AY.39	EPI_ISL_7500481	OL771477
SARS_CoV_2_USA_VA_FBCH_906_2021	2021-10-12	B.1.617.2	EPI_ISL_7501011	OL782798
SARS_CoV_2_USA_VA_FBCH_907_2021	2021-10-12	AY.25	EPI_ISL_7501012	OL782797
SARS_CoV_2_USA_VA_FBCH_910_2021	2021-10-12	AY.25	EPI_ISL_7501013	OL782796
SARS_CoV_2_USA_VA_FBCH_912_2021	2021-10-12	AY.25	EPI_ISL_7501014	OL782795
SARS_CoV_2_USA_VA_FBCH_913_2021	2021-10-12	AY.3.1	EPI_ISL_7501015	OL782794
SARS_CoV_2_USA_VA_FBCH_914_2021	2021-10-12	AY.39	EPI_ISL_7501016	OL782793
SARS_CoV_2_USA_VA_FBCH_915_2021	2021-10-12	AY.3.1	EPI_ISL_7501017	OL782792
SARS_CoV_2_USA_VA_FBCH_916_2021	2021-10-12	AY.25	EPI_ISL_7501018	OL782791
SARS_CoV_2_DJI_NAMRU3_E932_2021	2021-10-13	B.1.617.2	EPI_ISL_6693786	OL640822
SARS_CoV_2_DJI_NAMRU3_E933_2021	2021-10-13	B.1.617.2	EPI_ISL_6693787	OL640823
SARS_CoV_2_USA_NY_MEDDAC_FD_146_2021	2021-10-13	AY.39	EPI_ISL_7500482	OL771478
SARS_CoV_2_USA_NY_MEDDAC_FD_147_2021	2021-10-13	B.1.617.2	EPI_ISL_7500483	OL771479
SARS_CoV_2_USA_NY_MEDDAC_FD_148_2021	2021-10-13	AY.39	EPI_ISL_7500484	OL771480
SARS_CoV_2_USA_NY_MEDDAC_FD_149_2021	2021-10-13	AY.44	EPI_ISL_7500485	OL771481
SARS_CoV_2_USA_NY_MEDDAC_FD_150_2021	2021-10-13	B.1.617.2	EPI_ISL_7500486	OL771482
SARS_CoV_2_USA_VA_FBCH_918_2021	2021-10-13	B.1.617.2	EPI_ISL_7501019	OL782790
SARS_CoV_2_DJI_NAMRU3_IT002_2021	2021-10-14	B.1.617.2	EPI_ISL_6693792	OL640828
SARS_CoV_2_USA_NY_MEDDAC_FD_151_2021	2021-10-14	AY.4	EPI_ISL_7500487	OL771483
SARS_CoV_2_USA_NY_MEDDAC_FD_152_2021	2021-10-14	AY.3	EPI_ISL_7500488	OL771484
SARS_CoV_2_USA_VA_FBCH_921_2021	2021-10-14	AY.44	EPI_ISL_7501020	OL782789
SARS_CoV_2_USA_VA_FBCH_923_2021	2021-10-14	AY.39	EPI_ISL_7501021	OL782788
SARS_CoV_2_USA_VA_FBCH_924_2021	2021-10-14	B.1.617.2	EPI_ISL_7501022	OL782787
SARS_CoV_2_USA_VA_FBCH_925_2021	2021-10-14	B.1.617.2	EPI_ISL_7501023	OL782786
SARS_CoV_2_DJI_NAMRU3_IT003_2021	2021-10-15	B.1.617.2	EPI_ISL_6693793	OL640829
SARS_CoV_2_USA_NY_MEDDAC_FD_153_2021	2021-10-15	AY.39	EPI_ISL_7500489	OL771485
SARS_CoV_2_USA_NY_MEDDAC_FD_154_2021	2021-10-15	B.1.617.2	EPI_ISL_7500490	OL771486
SARS_CoV_2_USA_NY_MEDDAC_FD_155_2021	2021-10-15	B.1.617.2	EPI_ISL_7500491	OL771487
SARS_CoV_2_USA_VA_FBCH_937_2021	2021-10-15	AY.25	EPI_ISL_7501028	OL782781
SARS_CoV_2_USA_VA_FBCH_938_2021	2021-10-15	B.1.617.2	EPI_ISL_7501029	OL782780
SARS_CoV_2_USA_VA_FBCH_941_2021	2021-10-15	B.1.617.2	EPI_ISL_7501030	OL782779
SARS_CoV_2_DJI_NAMRU3_F760_2021	2021-10-16	B.1.617.2	EPI_ISL_6693790	OL640826
SARS_CoV_2_DJI_NAMRU3_IT004_2021	2021-10-16	B.1.617.2	EPI_ISL_6693794	OL640830
SARS_CoV_2_USA_VA_FBCH_903_2021	2021-10-17	B.1.617.2	EPI_ISL_7501008	OL782801
SARS_CoV_2_USA_VA_FBCH_931_2021	2021-10-17	B.1.617.2	EPI_ISL_7501024	OL782785
SARS_CoV_2_USA_VA_FBCH_932_2021	2021-10-17	B.1.617.2	EPI_ISL_7501025	OL782784
SARS_CoV_2_DJI_NAMRU3_F397_2021	2021-10-18	B.1.617.2	EPI_ISL_6693789	OL640825
SARS_CoV_2_USA_NY_MEDDAC_FD_156_2021	2021-10-18	AY.39	EPI_ISL_7500492	OL771488
SARS_CoV_2_USA_NY_MEDDAC_FD_157_2021	2021-10-18	AY.39	EPI_ISL_7500493	OL771489
SARS_CoV_2_USA_VA_FBCH_1013_2021	2021-10-18	B.1.617.2	EPI_ISL_7500589	OL782724
SARS_CoV_2_USA_VA_FBCH_1015_2021	2021-10-18	B.1.617.2	EPI_ISL_7500591	OL782722
SARS_CoV_2_USA_VA_FBCH_1016_2021	2021-10-18	AY.3	EPI_ISL_7500592	OL782721
SARS_CoV_2_USA_VA_FBCH_1017_2021	2021-10-18	AY.25	EPI_ISL_7500593	OL782720
SARS_CoV_2_USA_VA_FBCH_1019_2021	2021-10-18	AY.25	EPI_ISL_7500594	OL782719
SARS_CoV_2_USA_VA_FBCH_1020_2021	2021-10-18	B.1.617.2	EPI_ISL_7500595	OL782718
SARS_CoV_2_USA_VA_FBCH_1021_2021	2021-10-18	AY.3	EPI_ISL_7500596	OL782717
SARS_CoV_2_USA_VA_FBCH_943_2021	2021-10-18	AY.44	EPI_ISL_7501031	OL782778
SARS_CoV_2_USA_VA_FBCH_944_2021	2021-10-18	AY.25	EPI_ISL_7501032	OL782777
SARS_CoV_2_DJI_NAMRU3_F122_2021	2021-10-19	B.1.351.5	EPI_ISL_2533872	MZ394619
SARS_CoV_2_USA_NY_MEDDAC_FD_161_2021	2021-10-19	AY.4	EPI_ISL_7500494	OL771490
SARS_CoV_2_USA_VA_FBCH_946_2021	2021-10-19	B.1.617.2	EPI_ISL_7501033	OL782776
SARS_CoV_2_USA_VA_FBCH_947_2021	2021-10-19	AY.3	EPI_ISL_7501034	OL782775
SARS_CoV_2_USA_VA_FBCH_949_2021	2021-10-19	AY.44	EPI_ISL_7501035	OL782774
SARS_CoV_2_USA_NY_MEDDAC_FD_162_2021	2021-10-20	AY.44	EPI_ISL_7500495	OL771491
SARS_CoV_2_USA_VA_FBCH_955_2021	2021-10-20	AY.3	EPI_ISL_7501037	OL782772
SARS_CoV_2_USA_NY_MEDDAC_FD_163_2021	2021-10-21	B.1.617.2	EPI_ISL_7500496	OL771492
SARS_CoV_2_USA_NY_MEDDAC_FD_164_2021	2021-10-21	AY.22	EPI_ISL_7500497	OL771493
SARS_CoV_2_USA_VA_FBCH_1014_2021	2021-10-21	AY.5	EPI_ISL_7500590	OL782723
SARS_CoV_2_USA_VA_FBCH_954_2021	2021-10-21	AY.3	EPI_ISL_7501036	OL782773
SARS_CoV_2_USA_VA_FBCH_956_2021	2021-10-21	AY.44	EPI_ISL_7501038	OL782771
SARS_CoV_2_USA_VA_FBCH_0966_2021	2021-10-22	B.1.617.2	EPI_ISL_7500553	OL782762
SARS_CoV_2_USA_VA_FBCH_0967_2021	2021-10-22	B.1.617.2	EPI_ISL_7500554	OL782761
SARS_CoV_2_USA_VA_FBCH_0969_2021	2021-10-22	B.1.617.2	EPI_ISL_7500555	OL782760
SARS_CoV_2_USA_VA_FBCH_1007_2021	2021-10-22	AY.44	EPI_ISL_7500583	OL782730
SARS_CoV_2_USA_VA_FBCH_1008_2021	2021-10-22	B.1.617.2	EPI_ISL_7500584	OL782729
SARS_CoV_2_USA_VA_FBCH_959_2021	2021-10-22	B.1.617.2	EPI_ISL_7501040	OL782769
SARS_CoV_2_USA_VA_FBCH_961_2021	2021-10-23	AY.25	EPI_ISL_7501043	OL782767
SARS_CoV_2_USA_VA_FBCH_962_2021	2021-10-23	AY.25	EPI_ISL_7501044	OL782766
SARS_CoV_2_USA_NY_MEDDAC_FD_165_2021	2021-10-25	AY.47	EPI_ISL_7500498	OL771494
SARS_CoV_2_USA_NY_MEDDAC_FD_167_2021	2021-10-25	B.1.617.2	EPI_ISL_7500499	OL771495
SARS_CoV_2_USA_NY_MEDDAC_FD_168_2021	2021-10-25	B.1.617.2	EPI_ISL_7500503	OL771496
SARS_CoV_2_USA_VA_FBCH_0964_2021	2021-10-25	B.1.617.2	EPI_ISL_7500551	OL782764
SARS_CoV_2_USA_VA_FBCH_0965_2021	2021-10-25	B.1.617.2	EPI_ISL_7500552	OL782763
SARS_CoV_2_USA_VA_FBCH_0970_2021	2021-10-25	AY.3	EPI_ISL_7500556	OL782759
SARS_CoV_2_USA_VA_FBCH_0997_2021	2021-10-25	B.1.617.2	EPI_ISL_7500574	OL782739
SARS_CoV_2_USA_VA_FBCH_0998_2021	2021-10-25	B.1.617.2	EPI_ISL_7500575	OL782738
SARS_CoV_2_USA_VA_FBCH_0999_2021	2021-10-25	AY.39	EPI_ISL_7500576	OL782737
SARS_CoV_2_USA_VA_FBCH_1001_2021	2021-10-25	B.1.617.2	EPI_ISL_7500578	OL782735
SARS_CoV_2_USA_VA_FBCH_1003_2021	2021-10-25	B.1.617.2	EPI_ISL_7500580	OL782733
SARS_CoV_2_USA_VA_FBCH_1005_2021	2021-10-25	B.1.617.2	EPI_ISL_7500581	OL782732
SARS_CoV_2_USA_VA_FBCH_1006_2021	2021-10-25	B.1.617.2	EPI_ISL_7500582	OL782731
SARS_CoV_2_USA_NY_MEDDAC_FD_169_2021	2021-10-26	AY.25	EPI_ISL_7500504	OL771497
SARS_CoV_2_USA_NY_MEDDAC_FD_170_2021	2021-10-26	AY.44	EPI_ISL_7500505	OL771498
SARS_CoV_2_USA_VA_FBCH_0963_2021	2021-10-26	B.1.617.2	EPI_ISL_7500550	OL782765
SARS_CoV_2_USA_VA_FBCH_0987_2021	2021-10-26	AY.3	EPI_ISL_7500566	OL782747
SARS_CoV_2_USA_VA_FBCH_0988_2021	2021-10-26	AY.44	EPI_ISL_7500567	OL782746
SARS_CoV_2_USA_VA_FBCH_0995_2021	2021-10-26	B.1.617.2	EPI_ISL_7500573	OL782740
SARS_CoV_2_USA_VA_FBCH_1002_2021	2021-10-26	AY.25	EPI_ISL_7500579	OL782734
SARS_CoV_2_USA_VA_FBCH_1009_2021	2021-10-26	AY.15	EPI_ISL_7500585	OL782728
SARS_CoV_2_USA_VA_FBCH_0971_2021	2021-10-27	AY.44	EPI_ISL_7668385	OL782758
SARS_CoV_2_USA_VA_FBCH_0972_2021	2021-10-27	AY.39	EPI_ISL_7500557	OL782757
SARS_CoV_2_USA_VA_FBCH_0974_2021	2021-10-27	B.1.617.2	EPI_ISL_7500558	OL782756
SARS_CoV_2_USA_VA_FBCH_0989_2021	2021-10-27	AY.39	EPI_ISL_7500568	OL782745
SARS_CoV_2_USA_VA_FBCH_0990_2021	2021-10-27	AY.39	EPI_ISL_7500569	OL782744
SARS_CoV_2_USA_VA_FBCH_0991_2021	2021-10-27	AY.39	EPI_ISL_7500570	OL782743
SARS_CoV_2_USA_VA_FBCH_0992_2021	2021-10-27	AY.25	EPI_ISL_7500571	OL782742
SARS_CoV_2_USA_VA_FBCH_0994_2021	2021-10-27	AY.39	EPI_ISL_7500572	OL782741
SARS_CoV_2_USA_VA_FBCH_1010_2021	2021-10-27	B.1.617.2	EPI_ISL_7500586	OL782727
SARS_CoV_2_USA_NY_MEDDAC_FD_171_2021	2021-10-28	AY.3	EPI_ISL_7500506	OL771499
SARS_CoV_2_USA_NY_MEDDAC_FD_172_2021	2021-10-28	B.1.617.2	EPI_ISL_7500507	OL771500
SARS_CoV_2_USA_NY_MEDDAC_FD_173_2021	2021-10-28	AY.4	EPI_ISL_7500508	OL771501
SARS_CoV_2_USA_SC_NMRTC_HEP_15252_2021	2021-10-28	AY.25	EPI_ISL_7500547	OL771447
SARS_CoV_2_USA_SC_NMRTC_HEP_15253_2021	2021-10-28	AY.25	EPI_ISL_7500548	OL771446
SARS_CoV_2_USA_VA_FBCH_0975_2021	2021-10-28	AY.3	EPI_ISL_7500559	OL782755
SARS_CoV_2_USA_VA_FBCH_0976_2021	2021-10-28	AY.3	EPI_ISL_7500560	OL782754
SARS_CoV_2_USA_VA_FBCH_0977_2021	2021-10-28	AY.36	EPI_ISL_7500561	OL782753
SARS_CoV_2_USA_VA_FBCH_0985_2021	2021-10-28	AY.44	EPI_ISL_7500565	OL782749
SARS_CoV_2_USA_VA_FBCH_0986_2021	2021-10-28	AY.25	EPI_ISL_7668387	OL782748
SARS_CoV_2_USA_VA_FBCH_0978_2021	2021-10-29	B.1.617.2	EPI_ISL_7500562	OL782752
SARS_CoV_2_USA_VA_FBCH_0982_2021	2021-10-29	AY.3	EPI_ISL_7500564	OL782750
SARS_CoV_2_USA_VA_FBCH_1011_2021	2021-10-30	B.1.617.2	EPI_ISL_7500587	OL782726
SARS_CoV_2_USA_VA_FBCH_0979_2021	2021-10-31	B.1.617.2	EPI_ISL_7500563	OL782751
SARS_CoV_2_USA_VA_FBCH_1012_2021	2021-10-31	B.1.617.2	EPI_ISL_7500588	OL782725
SARS_CoV_2_USA_NY_MEDDAC_FD_174_2021	2021-11-01	AY.4	EPI_ISL_7500509	OL771502
SARS_CoV_2_USA_SC_NMRTC_COV_1787_2021	2021-11-01	AY.25	EPI_ISL_7500538	OL771456
